# Supplementary material for: Impact of cryoprotective agents on human gut microbes and in vitro stabilized artificial gut microbiota communities
Source: Microb Biotechnol. 2024 Jun 15;17(6):e14509. doi: 10.1111/1751-7915.14509 (PMC11179620; doi:10.1111/1751-7915.14509)
Supplement: Supplementary file 2 — Tables S1 –S10 [file MBT2-17-e14509-s001.xlsx]

## Sheet: Table_S1
Table S1: List of bacterial strains used in this study and their associated culture conditions.
	Bacterial strains	Culture medium (manufacturing company or PMID number)	Culture conditions	Temperature
Actinomycetota	Bifidobacterium adolescentis ATCC15703	MRS - de Man-Rogosa-Sharpe (Sharlau)	Polypropylene tubes	37°C
	Bifidobacterium bifidum LMG 11041	MRS - de Man-Rogosa-Sharpe (Sharlau)	Polypropylene tubes	37°C
	Bifidobacterium breve LMG 13208	MRS - de Man-Rogosa-Sharpe (Sharlau)	Polypropylene tubes	37°C
	Bifidobacterium longum subsp. longum LMG 13197	MRS - de Man-Rogosa-Sharpe (Sharlau)	Polypropylene tubes	37°C
	Collinsella aerofaciens DSM 3979	YCFA - Yeast extract, Casitone and Fatty Acid medium (12508881)	Hungate tubes	37°C
	Collinsella massiliensis 165F	YCFA - Yeast extract, Casitone and Fatty Acid medium (12508881)	Hungate tubes	37°C
Bacteroidota	Alistipes onderdonkii 186F	IGSM (36316342)	Hungate tubes	37°C
	Bacteroides caccae 44F	IGSM (36316342)	Polypropylene tubes	37°C
	Bacteroides cellulosilyticus 55F	IGSM (36316342)	Hungate tubes	37°C
	Bacteroides faecis 123F	IGSM (36316342)	Hungate tubes	37°C
	Bacteroides finegoldii 63F	IGSM (36316342)	Polypropylene tubes	37°C
	Bacteroides fragilis 56F	IGSM (36316342)	Hungate tubes	37°C
	Bacteroides intestinalis 157F	YCFA - Yeast extract, Casitone and Fatty Acid medium (12508881)	Polypropylene tubes	37°C
	Bacteroides koreensis 151F	IGSM (36316342)	Polypropylene tubes	37°C
	Bacteroides kribbi 175F	IGSM (36316342)	Polypropylene tubes	37°C
	Bacteroides nordii 45F	IGSM (36316342)	Hungate tubes	37°C
	Bacteroides ovatus 39F	IGSM (36316342)	Polypropylene tubes	37°C
	Bacteroides salyersiae 177F	IGSM (36316342)	Polypropylene tubes	37°C
	Bacteroides thetaiotaomicron 41F	IGSM (36316342)	Hungate tubes	37°C
	Bacteroides uniformis DSM 6597	Fastidious anaerobe (Oxoid)	Hungate tubes	37°C
	Bacteroides xylanisolvens DSM 18836	Fastidious anaerobe (Oxoid)	Polypropylene tubes	37°C
	Parabacteroides distasonis DSM 20701	Fastidious anaerobe (Oxoid)	Hungate tubes	37°C
	Parabacteroides merdae DSM 19495	Chopped meat medium	Hungate tubes	37°C
	Phocaeicola dorei 173F	Schaedler (Oxoid)	Polypropylene tubes	37°C
	Phocaeicola vulgatus 170F	IGSM (36316342)	Polypropylene tubes	37°C
	Segatella copri DSM 18205 (Reclassification of Prevotella copri)	Macfarlane (9541554)	Hungate tubes	37°C
Bacillota	Agathobacter rectalis DSM 17629 (Reclassification of Eubacterium rectale)	GIFU (Oxoid)	Hungate tubes	37°C
	Anaerostipes hadrus DSM 3319	Chopped meat medium with carbohydrates	Hungate tubes	37°C
	Blautia obeum DSM 25238	PYG (Peptone Yeast Glucose medium)	Hungate tubes	37°C
	Clostridium innocuum 107F	YCFA - Yeast extract, Casitone and Fatty Acid medium (12508881)	Polypropylene tubes	37°C
	Clostridium perfringens 38F	IGSM (36316342)	Polypropylene tubes	37°C
	Clostridium ramosum 91F	IGSM (36316342)	Polypropylene tubes	37°C
	Clostridium sporogenes 50F	IGSM (36316342)	Polypropylene tubes	37°C
	Dorea longicatena DSM 13814	PYG (Peptone Yeast Glucose medium)	Hungate tubes	37°C
	Enterococcus avium 59F	MRS - de Man-Rogosa-Sharpe (Sharlau)	Polypropylene tubes	37°C
	Enterococcus casseliflavus 13F	IGSM (36316342)	Polypropylene tubes	37°C
	Enterococcus faecalis 2F	MRS - de Man-Rogosa-Sharpe (Sharlau)	Polypropylene tubes	37°C
	Enterococcus faecium 3F	MRS - de Man-Rogosa-Sharpe (Sharlau)	Polypropylene tubes	37°C
	Enterococcus gallinarum 54F	IGSM (36316342)	Polypropylene tubes	37°C
	Enterococcus hirae 20F	IGSM (36316342)	Polypropylene tubes	37°C
	Enterococcus thailandicus 148F	IGSM (36316342)	Polypropylene tubes	37°C
	Faecalibacterium prausnitzii DSM 107838	YCFA - Yeast extract, Casitone and Fatty Acid medium (12508881)	Hungate tubes	37°C
	Hungatella hathewayi 184F	Modified-Gifu (36805559)	Hungate tubes	37°C
	Leuconostoc mesenteroides 191F	Schaedler (Oxoid)	Polypropylene tubes	37°C
	Mediterraneibacter gnavus DSM 14610 (Reclassification of Ruminococcus gnavus)	Chopped meat medium with carbohydrates	Hungate tubes	37°C
	Roseburia intestinalis DSM 14610	YCFA - Yeast extract, Casitone and Fatty Acid medium (12508881)	Hungate tubes	37°C
	Veillonella parvula subsp. atypica DSM 20739	Veillonella medium	Hungate tubes	37°C
	Veillonella parvula subsp. parvula DSM 2008	Veillonella medium	Hungate tubes	37°C
Gammaproteobacteria	Klebsiella oxytoca 168F	YCFA - Yeast extract, Casitone and Fatty Acid medium (12508881)	Polypropylene tubes	37°C
Pseudomonadota	Enterobacter cloacae 11F	TSB (Sharlau)	Polypropylene tubes	37°C
	Enterobacter hormaechei 179F	TSB (Sharlau)	Polypropylene tubes	37°C
	Escherichia coli 10F	IGSM (36316342)	Polypropylene tubes	37°C
Verrucomicrobia	Akkermansia muciniphila DSM 22959	Schaedler (Oxoid)	Hungate tubes	37°C

## Sheet: Table_S2
Table S2: Percentage of viable cells of each tested bacterial strains immediately before cryoexposure as well as after one and three months of cryopreservation per each cryoprotectants. Viability is expressed as the average of three obtained replicate.
		Agathobacter rectalis DSM 17629	Akkermansia muciniphila DSM 22959	Alistipes onderdonkii 186F	Anaerostipes hadrus DSM 3319	Bacteroides caccae 44F	Bacteroides cellulosilyticus 55F	Bacteroides faecis 123F	Bacteroides finegoldii 63F	Bacteroides fragilis 56F	Bacteroides intestinalis 157F	Bacteroides koreensis 151F	Bacteroides kribbi 175F	Bacteroides nordii 45F	Bacteroides ovatus 39F	Bacteroides salyersiae 177F	Bacteroides thetaiotaomicron 41F	Bacteroides uniformis DSM 6597	Bacteroides xylanisolvens DSM 18836	Bifidobacterium adolescentis ATCC 15703	Bifidobacterium bifidum LMG 11041	Bifidobacterium breve LMG 13208	Bifidobacterium longum subsp. longum LMG 13197	Blautia obeum DSM 25238	Clostridium innoccum 107F	Clostridium perfringens 38F	Clostridium ramosum 91F	Clostridium sporogenes 50F	Collinsella aerofaciens DSM 3979	Collinsella massiliensis 165F	Dorea longicatena DSM 13814	Enterobacter cloacae 11F	Enterobacter hormachei 179F	Enterococcus avium 59F	Enterococcus caselliflavus 13F	Enterococcus faecalis 2F	Enterococcus faecium 3F	Enterococcus gallinarum 54F	Enterococcus hirae 20F	Enterococcus thailandicus 148F	Escherichia coli 10F	Faecalibacterium prausnitzii DSM 107838	Hungatella hatewayi 184F	Klebsiella oxytoca 168F	Leuconostoc mesenteroides 191F	Mediterraneibacter gnavus DSM 115842	Parabacteroides distasonis DSM 20701	Parabacteroides merdae DSM 19495	Phocaeicola dorei 173F
	T0	0.980459	0.989884	0.990297	0.884023	0.954385	0.987051	0.992019	0.968621	0.996622	0.964705	0.994106	0.940786	0.972023	0.945375	0.997958	0.922958	0.977297	0.98627	0.97892	0.984459	0.988036	0.968128	0.951435	0.924275	0.985011	0.974243	0.999862	0.935265	0.96482	0.976847	0.996616	0.990308	0.895096	0.981387	0.989359	0.982027	0.990486	0.994619	0.982742	0.971326	0.955252	0.881898	0.953445	0.976722	0.932541	0.989145	0.954159	0.98289
T1	BS	0.93992	0.919585	0.953969	0.404266	0.938158	0.963699	0.985992	0.804466	0.985858	0.961817	0.9955	0.763886	0.962189	0.913666	0.99656	0.916855	0.924423	0.881789	0.73155	0.933691	0.94908	0.534793	0.0487805	0.604285	0.909117	0.550267	0.992791	0.320558	0.312687	0.943732	0.989651	0.985217	0.878772	0.950446	0.985862	0.964977	0.9405	0.990599	0.980322	0.972499	0.942075	0.338032	0.94534	0.930469	0.363386	0.946075	0.923698	0.935333
	BS + Inulin	0.935755	0.947824	0.949376	0.683498	0.955667	0.971005	0.988678	0.766125	0.99446	0.93389	0.998123	0.746326	0.985913	0.960655	0.98725	0.88044	0.907778	0.883844	0.865801	0.680608	0.70622	0.604487	0.0335516	0.840498	0.914985	0.55555	0.999609	0.383398	0.282499	0.934126	0.997194	0.994594	0.862961	0.897641	0.983552	0.969023	0.830218	0.99092	0.956052	0.960353	0.92752	0.571951	0.941981	0.91895	0.455556	0.943576	0.924321	0.954515
	BS + Trehalose	0.947565	0.872162	0.962947	0.624392	0.942395	0.959193	0.968513	0.848275	0.993078	0.91845	0.996871	0.735404	0.965586	0.875598	0.996253	0.65548	0.930924	0.832073	0.701754	0.96624	0.975488	0.480746	0.124351	0.457156	0.911207	0.433391	0.99852	0.36363	0.700846	0.949156	0.995095	0.994098	0.834511	0.924369	0.98109	0.949253	0.892053	0.990707	0.982942	0.961333	0.957627	0.505377	0.946243	0.923033	0.324609	0.953983	0.933985	0.833409
	BS + Sucrose	0.9431	0.927689	0.964884	0.592625	0.943572	0.966956	0.928882	0.837909	0.993028	0.898636	0.997945	0.712618	0.965871	0.911672	0.995714	0.856889	0.89118	0.916067	0.627973	0.985309	0.958794	0.672514	0.0779054	0.413263	0.937898	0.474659	0.998366	0.33855	0.657115	0.943314	0.995673	0.994058	0.826323	0.932417	0.977237	0.961528	0.892282	0.992292	0.982265	0.962917	0.935063	0.52834	0.951448	0.924445	0.35548	0.92271	0.928286	0.779712
	BS + Skimmed milk	0.945979	0.903949	0.960092	0.404723	0.931826	0.974928	0.934208	0.959072	0.987032	0.801847	0.996078	0.744915	0.973829	0.827058	0.99996	0.873015	0.871546	0.965598	0.903456	0.936761	0.97775	0.90648	0.461743	0.884322	0.841976	0.827302	0.999278	0.45411	0.603708	0.934534	0.996978	0.990371	0.894123	0.88416	0.925327	0.954593	0.889227	0.993585	0.976645	0.931361	0.924305	0.740669	0.940588	0.944001	0.342328	0.943089	0.867956	0.731438
	BS + MS	0.953505	0.926889	0.954587	0.67219	0.867126	0.970416	0.793153	0.850983	0.995812	0.810035	0.977092	0.783306	0.967995	0.665653	0.998768	0.638004	0.847661	0.279951	0.440076	0.916344	0.948734	0.619998	0.0397243	0.61874	0.734457	0.468974	0.998669	0.216055	0.676775	0.921684	0.992017	0.984237	0.879021	0.922893	0.952064	0.949925	0.930459	0.990525	0.966555	0.890406	0.823995	0.266564	0.935821	0.924421	0.280194	0.836211	0.946853	0.507656
	BS + All CPs	0.962015	0.830007	0.958785	0.734053	0.857026	0.9635	0.811745	0.772347	0.986226	0.863112	0.995409	0.772757	0.924391	0.601871	0.999769	0.487448	0.781639	0.568666	0.911449	0.984127	0.986958	0.868251	0.300295	0.83419	0.732477	0.797816	0.999061	0.480962	0.182724	0.928276	0.966244	0.977366	0.87027	0.564587	0.963694	0.939861	0.885963	0.994556	0.958023	0.897623	0.865422	0.316738	0.923731	0.943673	0.290372	0.743593	0.813315	0.354807
T3	BS	0.771335	0.852144	0.955431	0.124484	0.889733	0.940015	0.929521	0.881135	0.830209	0.887271	0.898921	0.734737	0.961581	0.871568	0.919247	0.865428	0.887149	0.879333	0.115476	0.873691	0.770678	0.419281	0.00673808	0.0124796	0.694022	0.475143	0.900516	0.277333	0.221622	0.923732	0.994134	0.966998	0.827192	0.933467	0.906378	0.958588	0.900174	0.995242	0.831807	0.882529	0.916543	0.288067	0.684609	0.901618	0.0726717	0.949058	0.883037	0.9135
	BS + Inulin	0.797264	0.900578	0.962659	0.444287	0.924898	0.975903	0.876738	0.819387	0.876709	0.75855	0.883951	0.742565	0.977075	0.900096	0.850358	0.893069	0.892725	0.879675	0.0642446	0.583942	0.169536	0.601856	0.00506885	0.0201463	0.53689	0.449122	0.859464	0.372873	0.222723	0.914193	0.993575	0.938531	0.798999	0.836379	0.917837	0.956895	0.811593	0.988227	0.860695	0.896821	0.906803	0.532629	0.728905	0.918573	0.351371	0.946591	0.924252	0.94473
	BS + Trehalose	0.797071	0.874897	0.963863	0.204613	0.90503	0.968588	0.804473	0.745132	0.896941	0.470359	0.90867	0.590053	0.961016	0.810802	0.839457	0.683911	0.858357	0.721579	0.0691021	0.929573	0.747429	0.487641	0.00774699	0.0292434	0.675836	0.306392	0.890582	0.332634	0.628091	0.93695	0.993424	0.975783	0.825934	0.907683	0.920082	0.949102	0.852948	0.997161	0.898264	0.862229	0.893538	0.461627	0.686256	0.921952	0.282598	0.915402	0.923912	0.819452
	BS + Sucrose	0.682922	0.877042	0.974426	0.216591	0.886584	0.969188	0.696267	0.758919	0.884574	0.452987	0.893035	0.567335	0.964911	0.883438	0.840229	0.822777	0.841329	0.728007	0.0525245	0.935309	0.563753	0.669018	0.00781257	0.0181161	0.664258	0.379833	0.879964	0.307929	0.649514	0.934272	0.994592	0.960027	0.818692	0.803696	0.932068	0.948857	0.854211	0.969198	0.893226	0.877894	0.894197	0.466692	0.715992	0.921601	0.330283	0.911821	0.914962	0.791144
	BS + Skimmed milk	0.798305	0.83525	0.896705	0.221158	0.875833	0.948294	0.660111	0.709907	0.86457	0.558547	0.927613	0.692832	0.966049	0.813242	0.910727	0.863193	0.783417	0.812423	0.456967	0.886761	0.94897	0.891425	0.0723675	0.0568574	0.770741	0.508507	0.922669	0.289259	0.452034	0.934534	0.989646	0.934765	0.856901	0.680173	0.920652	0.957416	0.872198	0.984056	0.792903	0.91434	0.928417	0.707291	0.488019	0.933186	0.165562	0.923453	0.84235	0.731193
	BS + MS	0.678301	0.860863	0.952799	0.388498	0.885896	0.94014	0.450648	0.573089	0.900655	0.756628	0.832376	0.564597	0.962561	0.615676	0.883682	0.636036	0.836784	0.221257	0.0614822	0.886344	0.594561	0.0934616	0.00131117	0.00971225	0.68736	0.438949	0.880654	0.196352	0.630376	0.911324	0.991539	0.934512	0.859476	0.925024	0.871904	0.94648	0.858703	0.982249	0.811238	0.798825	0.748717	0.142592	0.634159	0.923707	0.22496	0.590944	0.902397	0.47687
	BS + All CPs	0.751179	0.809629	0.886083	0.493035	0.866391	0.868698	0.361761	0.71177	0.843456	0.533171	0.918744	0.588485	0.908153	0.531539	0.913943	0.409255	0.673999	0.54157	0.423164	0.944127	0.891951	0.696093	0.112173	0.0932569	0.721687	0.333155	0.898894	0.34762	0.0996699	0.920635	0.950695	0.821967	0.876759	0.876368	0.94805	0.946663	0.857165	0.987544	0.729593	0.844051	0.846253	0.206558	0.467942	0.919737	0.145242	0.693654	0.79172	0.31402
[truncated: 5 more columns]

## Sheet: Table_S3
Table S3: ANOVA statistics with Bonferroni post-hoc test to evaluate the significance of the reduction in cell viability at T1 and T3 when compared to the viability data recorded at T0 for each tested bacterial strains per each cryoprotectants. Significant p-value are highlighted in green.
		BS - T1	BS + Inulin - T1	BS + Trehalose - T1	BS + Sucrose - T1	BS + Skimmed milk - T1	BS + MS - T1	BS + All CPs - T1		BS - T3	BS + Inulin - T3	BS + Trehalose - T3	BS + Sucrose - T3	BS + Skimmed milk - T3	BS + MS - T3	BS + All CPs - T3
Actinomycetota	Bifidobacterium adolescentis ATCC15703	1.83886e-12	1.83886e-12	1.83886e-12	1.83886e-12	1.83886e-12	1.83886e-12	1.83908e-12		1.83886e-12	1.83886e-12	1.83886e-12	1.83886e-12	1.83886e-12	1.83886e-12	1.83886e-12
	Bifidobacterium bifidum LMG 11041	1.84108e-12	1.83886e-12	6.7857e-05	1	1.85341e-12	1.83886e-12	1		1.83886e-12	1.83886e-12	1.83908e-12	1.84464e-12	1.83886e-12	1.83886e-12	3.53273e-12
	Bifidobacterium breve LMG 13208	1.85065e-07	1.83886e-12	0.338462	4.64412e-05	0.64202	1.53275e-07	1		1.83886e-12	1.83886e-12	1.83886e-12	1.83886e-12	1.74309e-07	1.83886e-12	1.83886e-12
	Bifidobacterium longum subsp. longum LMG 13197	1.83886e-12	1.83886e-12	1.83886e-12	1.83886e-12	2.04725e-12	1.83886e-12	1.83886e-12		1.83886e-12	1.83886e-12	1.83886e-12	1.83886e-12	1.8392e-12	1.83886e-12	1.83886e-12
	Collinsella aerofaciens DSM 3979	1.83886e-12	1.83886e-12	1.83886e-12	1.83886e-12	1.83886e-12	1.83886e-12	1.83886e-12		1.83886e-12	1.83886e-12	1.83886e-12	1.83886e-12	1.83886e-12	1.83886e-12	1.83886e-12
	Collinsella massiliensis 165F	1.83886e-12	1.83886e-12	1.83886e-12	1.83886e-12	1.83886e-12	1.83886e-12	1.83886e-12		1.83886e-12	1.83886e-12	1.83886e-12	1.83886e-12	1.83886e-12	1.83886e-12	1.83886e-12
Bacteroidota	Alistipes onderdonkii 186F	1.8392e-12	1.83886e-12	3.35587e-12	1.21697e-11	1.95166e-12	1.83975e-12	1.8836e-12		1.84019e-12	2.98983e-12	5.55445e-12	5.77366e-07	1.83886e-12	1.83908e-12	1.83886e-12
	Bacteroides caccae 44F	0.199383	1	0.638191	0.772885	0.0139564	1.85185e-12	1.83931e-12		4.93184e-11	0.000456919	2.84575e-08	1.61091e-11	2.13907e-12	1.28793e-11	1.84919e-12
	Bacteroides cellulosilyticus 55F	1.34688e-08	2.69994e-05	2.1198e-10	3.52304e-07	0.00206791	1.41854e-05	1.10994e-08		1.83908e-12	0.00590147	1.96289e-06	3.74656e-06	1.88816e-12	1.83908e-12	1.83886e-12
	Bacteroides faecis 123F	1	1	0.751823	0.000437828	0.00154252	1.84086e-12	1.89149e-12		0.000509647	3.6898e-09	1.84974e-12	1.83886e-12	1.83886e-12	1.83886e-12	1.83886e-12
	Bacteroides finegoldii 63F	1.84108e-12	1.83886e-12	1.62724e-11	3.52274e-12	0.999227	2.7542e-11	1.83886e-12		2.96367e-08	1.89637e-12	1.83886e-12	1.83886e-12	1.83886e-12	1.83886e-12	1.83886e-12
	Bacteroides fragilis 56F	0.994745	1	1	1	0.99833	1	0.996248		1.83908e-12	4.47542e-12	2.82769e-10	1.71254e-11	2.04492e-12	7.05283e-10	1.84108e-12
	Bacteroides intestinalis 157F	1	0.997365	0.91827	0.518047	0.000128145	0.000289965	0.0455285		0.279693	1.82842e-06	1.83942e-12	1.83908e-12	2.03892e-12	1.52177e-06	1.88749e-12
	Bacteroides koreensis 151F	1	0.997805	0.999965	0.998603	0.999999	0.00392123	1		1.83886e-12	1.83886e-12	1.83886e-12	1.83886e-12	1.8392e-12	1.83886e-12	1.83886e-12
	Bacteroides kribbi 175F	1.83886e-12	1.83886e-12	1.83886e-12	1.83886e-12	1.83886e-12	1.83886e-12	1.83886e-12		1.83886e-12	1.83886e-12	1.83886e-12	1.83886e-12	1.83886e-12	1.83886e-12	1.83886e-12
	Bacteroides nordii 45F	0.000310302	6.2433e-07	0.0485067	0.0708057	0.998902	0.589922	1.83886e-12		0.000119668	0.251898	4.97277e-05	0.0192634	0.0881069	0.000552607	1.83886e-12
	Bacteroides ovatus 39F	0.000289429	0.332865	2.21394e-11	0.000109725	1.83886e-12	1.83886e-12	1.83886e-12		6.65212e-12	4.53012e-07	1.83886e-12	3.90948e-10	1.83886e-12	1.83886e-12	1.83886e-12
	Bacteroides salyersiae 177F	1	0.940735	1	1	1	1	1		6.88359e-11	1.83886e-12	1.83886e-12	1.83886e-12	6.75959e-12	1.84108e-12	1.47991e-11
	Bacteroides thetaiotaomicron 41F	1	0.0491795	1.83886e-12	0.000242926	0.0101751	1.83886e-12	1.83886e-12		0.00180476	0.410869	1.83886e-12	1.00436e-07	0.00107254	1.83886e-12	1.83886e-12
	Bacteroides uniformis DSM 6597	0.0333008	0.0014685	0.0978113	5.49587e-05	1.21607e-06	1.57884e-08	2.44982e-12		2.48214e-05	7.45926e-05	1.05535e-07	5.31848e-09	2.61768e-12	2.47672e-09	1.83886e-12
	Bacteroides xylanisolvens DSM 18836	2.76513e-11	4.43725e-11	1.8392e-12	2.67163e-07	0.502764	1.83886e-12	1.83886e-12		1.61638e-11	1.7371e-11	1.83886e-12	1.83886e-12	1.83886e-12	1.83886e-12	1.83886e-12
	Parabacteroides distasonis DSM 20701	1.22703e-11	4.24349e-12	1.54075e-09	1.83886e-12	3.65297e-12	1.83886e-12	1.83886e-12		6.56883e-11	1.59686e-11	1.83886e-12	1.83886e-12	1.83886e-12	1.83886e-12	1.83886e-12
	Parabacteroides merdae DSM 19495	1.94678e-12	2.02083e-12	3.44322e-09	9.589e-12	1.83886e-12	0.0529051	1.83886e-12		1.83886e-12	2.00984e-12	1.96743e-12	1.83886e-12	1.83886e-12	1.83886e-12	1.83886e-12
	Phocaeicola dorei 173F	6.75584e-11	6.01589e-06	1.83886e-12	1.83886e-12	1.83886e-12	1.83886e-12	1.83886e-12		1.84086e-12	1.24564e-08	1.83886e-12	1.83886e-12	1.83886e-12	1.83886e-12	1.83886e-12
	Phocaeicola vulgatus 170F	0.999931	0.999833	1	1	0.994069	1	0.994459		1.83886e-12	1.83886e-12	1.83886e-12	1.83886e-12	3.80074e-12	1.83886e-12	1.83886e-12
	Segatella copri DSM 18205 (Reclassification of Prevotella copri)	1.83886e-12	2.1721e-11	1.83908e-12	1.83908e-12	1.89515e-12	1.84064e-12	1.8392e-12		1.83886e-12	1.83886e-12	1.83886e-12	1.83886e-12	1.83886e-12	1.83886e-12	1.83886e-12
Bacillota	Agathobacter rectalis DSM 17629 (Reclassification of Eubacterium rectale)	0.00039064	8.2646e-05	0.00645768	0.00127226	0.00364661	0.0484749	0.45011		1.83886e-12	1.83886e-12	1.83886e-12	1.83886e-12	1.83886e-12	1.83886e-12	1.83886e-12
	Anaerostipes hadrus DSM 3319	1.83886e-12	1.83886e-12	1.83886e-12	1.83886e-12	1.83886e-12	1.83886e-12	1.83886e-12		1.83886e-12	1.83886e-12	1.83886e-12	1.83886e-12	1.83886e-12	1.83886e-12	1.83886e-12
	Blautia obeum DSM 25238	1.83886e-12	1.83886e-12	1.83886e-12	1.83886e-12	1.83886e-12	1.83886e-12	1.83886e-12		1.83886e-12	1.83886e-12	1.83886e-12	1.83886e-12	1.83886e-12	1.83886e-12	1.83886e-12
	Clostridium innocuum 107F	1.83886e-12	1.14735e-07	1.83886e-12	1.83886e-12	0.0174547	1.83886e-12	2.33498e-08		1.83886e-12	1.83886e-12	1.83886e-12	1.83886e-12	1.83886e-12	1.83886e-12	1.83886e-12
	Clostridium perfringens 38F	1.83886e-12	1.83886e-12	1.83886e-12	1.84752e-12	1.83886e-12	1.83886e-12	1.83886e-12		1.83886e-12	1.83886e-12	1.83886e-12	1.83886e-12	1.83886e-12	1.83886e-12	1.83886e-12
	Clostridium ramosum 91F	1.83886e-12	1.83886e-12	1.83886e-12	1.83886e-12	1.83908e-12	1.83886e-12	1.83886e-12		1.83886e-12	1.83886e-12	1.83886e-12	1.83886e-12	1.83886e-12	1.83886e-12	1.83886e-12
	Clostridium sporogenes 50F	0.959694	1	1	1	1	1	1		1.83886e-12	1.83886e-12	1.83886e-12	1.83886e-12	1.84441e-12	1.83886e-12	1.83886e-12
	Dorea longicatena DSM 13814	4.29648e-09	1.02992e-11	2.27214e-07	3.20544e-09	1.26977e-11	1.84541e-12	2.1273e-12		1.87605e-12	1.83908e-12	4.9772e-11	1.11072e-11	1.26977e-11	1.83886e-12	1.84275e-12
	Enterococcus avium 59F	0.955765	0.186951	0.000218833	2.6324e-05	1	0.960586	0.554479		3.28991e-05	3.23396e-08	2.38142e-05	3.77323e-06	0.0553449	0.0953303	0.900412
	Enterococcus caselliflavus 13F	0.634336	9.71272e-05	0.0169132	0.0677076	6.9781e-06	0.0129328	1.83886e-12		0.0801485	1.35981e-09	0.00070305	1.08561e-11	1.83886e-12	0.0190276	1.57519e-06
	Enterococcus faecalis 2F	0.968535	0.486939	0.0727304	0.00116801	1.83886e-12	1.88483e-12	5.55519e-10		1.83886e-12	1.83886e-12	1.83886e-12	1.83886e-12	1.83886e-12	1.83886e-12	1.84019e-12
	Enterococcus faecium 3F	0.0092916	0.108347	2.09874e-07	0.000894077	7.30347e-06	3.2462e-07	7.03924e-10		0.000115668	3.55488e-05	1.90125e-07	1.62243e-07	5.11122e-05	3.6172e-08	4.05518e-08
	Enterococcus gallinarum 54F	0.00375177	1.97142e-12	2.33479e-08	2.45824e-08	1.2349e-08	0.000292276	5.97661e-09		1.53233e-07	1.8433e-12	9.20808e-12	1.11783e-11	3.2112e-10	2.37301e-11	1.81679e-11
	Enterococcus hirae 20F	0.0188113	0.0416547	0.0247727	0.552588	0.998712	0.0156192	1		0.999997	3.02849e-05	0.416482	1.83886e-12	8.13339e-10	1.83404e-11	4.75761e-06
	Enterococcus thailandicus 148F	1	0.0140796	1	1	0.999514	0.436588	0.0303076		1.83886e-12	1.83897e-12	5.66369e-12	2.66864e-12	1.83886e-12	1.83886e-12	1.83886e-12
	Faecalibacterium prausnitzii DSM 107838	0.654732	0.00443503	1	0.0965597	0.00105195	1.83886e-12	1.98319e-12		3.05648e-05	4.13709e-07	1.92702e-09	2.47707e-09	0.00657183	1.83886e-12	1.8392e-12
	Hungatella hatewayi 184F	1.83886e-12	1.83886e-12	1.83886e-12	1.83886e-12	1.83886e-12	1.83886e-12	1.83886e-12		1.83886e-12	1.83886e-12	1.83886e-12	1.83886e-12	1.83886e-12	1.83886e-12	1.83886e-12
	Leuconostoc mesenteroides 191F	3.78674e-07	2.75945e-09	1.48816e-08	2.70782e-08	0.000215823	2.68102e-08	0.000184466		6.08957e-12	2.37008e-09	9.45572e-09	8.17509e-09	1.30036e-06	1.97732e-08	3.79817e-09
	Mediterraneibacter gnavus DSM 14610 (Reclassification of Ruminococcus gnavus)	1.83886e-12	1.83886e-12	1.83886e-12	1.83886e-12	1.83886e-12	1.83886e-12	1.83886e-12		1.83886e-12	1.83886e-12	1.83886e-12	1.83886e-12	1.83886e-12	1.83886e-12	1.83886e-12
	Roseburia intestinalis DSM 14610	4.7072e-09	5.25967e-10	2.48109e-11	6.11825e-11	2.10476e-12	1.84941e-12	3.70681e-12		1.92824e-12	2.02249e-12	3.29148e-12	3.68787e-11	1.93778e-12	1.83886e-12	1.83886e-12
	Veillonella parvula subsp. atypica DSM 20739	1.83886e-12	1.83886e-12	1.83886e-12	1.83886e-12	2.6323e-09	1.83886e-12	1.83886e-12		1.83886e-12	1.83886e-12	1.83886e-12	1.83886e-12	1.83886e-12	1.83886e-12	1.83886e-12
	Veillonella parvula subsp. parvula DSM 2008	8.60864e-09	7.71644e-08	3.56675e-10	2.43483e-12	3.75317e-07	1.84974e-12	1.83886e-12		1.83886e-12	1.83886e-12	1.83886e-12	1.83886e-12	1.83908e-12	1.83886e-12	1.83886e-12
Gammaproteobacteria	Klebsiella oxytoca 168F	0.999996	0.999764	0.999999	1	0.999169	0.982596	0.574874		1.83886e-12	1.84008e-12	1.83886e-12	1.83908e-12	1.83886e-12	1.83886e-12	1.83886e-12
Pseudomonadota	Enterobacter cloacae 11F	0.0562347	1	0.999945	1	1	0.533307	1.88627e-12		0.990232	0.94917	0.927846	0.99867	0.056012	0.38021	1.83886e-12
	Enterobacter hormachei 179F	0.35136	0.616215	0.777394	0.789142	1	0.138184	1.15869e-05		2.80294e-11	1.83886e-12	1.26559e-06	1.87661e-12	1.83886e-12	1.83886e-12	1.83886e-12
	Escherichia coli 10F	1	0.582706	0.714977	0.88801	1.81113e-07	1.84175e-12	1.90348e-12		1.83908e-12	1.89049e-12	1.83886e-12	1.83886e-12	4.95168e-11	1.83886e-12	1.83886e-12
Verrucomicrobia	Akkermansia muciniphila DSM 22959	0.212231	0.883388	0.00170784	0.378881	0.052771	0.359796	1.32211e-05		0.000169521	0.0377566	0.0023324	0.00297348	2.4088e-05	0.000465549	1.33384e-06

## Sheet: Table_S4
Table S4: Filtering report of the 10 fecal samples and corresponding artificial gut microbiota (AGM) of this study.
Sample	Sequenced reads	High quality reads	Homo sapiens filtering	Classified reads
M1	80035	71348	50962	48277
M2	94447	82887	49012	47573
M3	125559	112934	73459	67500
M4	148550	135805	69639	65910
M5	160317	150032	68857	61409
M6	72757	66781	50335	46363
M7	73862	67348	54224	50688
M8	74959	68944	44443	38919
M9	97174	79626	54245	48706
M10	153158	132138	80760	75856
AGM1	95221	94352	82403	77616
AGM2	93115	92864	78230	74182
AGM3	102317	97108	97079	71428
AGM4	39592	37180	37169	28297
AGM5	22146	20613	20612	14737
AGM6	29536	28374	28361	23313
AGM7	42286	39280	39140	20111
AGM8	139087	136227	136200	80562
AGM9	57189	54865	54849	37584
AGM10	79883	75525	75513	67610

## Sheet: Table_S5
Table S5: Genus-level taxonomic composition of fecal samples and artificial gut microbiota.
	M1	AGM1	M2	AGM2	M3	AGM3	M4	AGM4	M5	AGM5	M6	AGM6	M7	AGM7	M8	AGM8	M9	AGM9	M10	AGM10
Acidaminococcus	0	0.00471079	0.00666416	0.00284822	0	0	0	0	0	0	0	0	0.00704747	0	0	0	0	0	0.0100353	0
Acutalibacter	0	0	0	0	0	0	0	0	0	0	0	0	0.00112067	0	0	0	0	0	0.00187185	0
Agathobaculum	0.00689476	0.00188608	0.00520813	0	0.00484995	0.00583153	0	0.00177189	0.00680714	0.00311494	0.00522941	0	0.0117542	0	0.00327158	0	0	0.00184858	0.0123818	0
Akkermansia	0	0	0	0	0	0	0	0.0231287	0	0.348681	0.00791286	0.102276	0.110885	0.00450894	0.302093	0	0.0146677	0	0.00794524	0
Alistipes	0.145564	0.00202155	0.00466715	0	0.0496874	0.0685635	0	0.139603	0.0999864	0.00148961	0.266927	0.0411695	0.14338	0	0.138058	0.00539067	0.0595711	0.00336196	0.0495159	0
Anaerostipes	0.00169741	0	0	0	0	0	0	0	0	0	0	0	0	0	0	0	0	0	0.00438509	0
Anaerotignum	0	0	0	0	0.00232374	0.025931	0	0.00885586	0.00503852	0.0105978	0	0.00757659	0.00157275	0.00657556	0	0	0	0.160168	0.00513988	0
Anaerotruncus	0.00340754	0	0	0	0.00254137	0.00185429	0	0	0.00175636	0	0.0019402	0	0.00256886	0	0.0020517	0.00413594	0	0	0.00942518	0
Angelakisella	0.00345683	0	0	0	0	0	0	0	0	0	0	0	0.00166469	0	0	0	0	0	0.00430944	0
Bacteroides	0.205104	0.0520028	0.351524	0.382375	0.645822	0.503015	0.554568	0.646873	0.282398	0.402591	0.41513	0.660808	0.0259653	0.831317	0.223493	0.650771	0.0297246	0.544991	0.271112	0.80344
Barnesiella	0.0512169	0	0	0	0	0	0	0	0.00406733	0	0.0657447	0	0	0	0	0	0	0	0.0120839	0
Bifidobacterium	0	0	0.00237545	0	0	0	0.0908362	0	0.00395921	0	0.00213302	0	0.00231845	0	0.0243543	0	0	0	0.0103342	0
Bilophila	0.00791288	0	0	0	0.00128914	0	0	0	0.00415212	0	0	0	0	0	0.0038298	0	0.00160255	0	0.00974769	0
Bittarella	0	0	0	0	0	0	0	0	0	0	0	0	0	0	0	0	0	0.00185453	0.00244133	0
Blautia	0.0176157	0	0.00578534	0	0.00482872	0.00614275	0	0.00241627	0.00504238	0.00359688	0.00129631	0.00279245	0.00799799	0.00469825	0.00383572	0.0159241	0.002151	0.0106939	0.0200574	0.00793957
Butyricicoccus	0.00164151	0	0	0	0	0.00199267	0	0	0.0024576	0	0	0.00223184	0.00169249	0	0.00141206	0	0	0	0.00452105	0
Butyricimonas	0.00310994	0	0.00122613	0	0	0.00138204	0	0	0.00609443	0	0.0127057	0	0	0	0.00308316	0	0	0	0.00223974	0
Butyrivibrio	0	0	0	0	0	0	0	0	0.00123854	0	0	0	0.00269135	0	0	0	0	0	0.0015013	0.00251545
Catonella	0	0	0.00154539	0	0	0	0	0	0	0	0	0	0	0	0	0	0	0	0	0
Christensenella	0	0.00263331	0.00776786	0	0	0	0	0	0	0	0	0	0.00447558	0	0	0	0	0	0.00196154	0
Citrobacter	0	0	0	0	0	0	0	0	0	0	0	0	0	0	0	0	0.0116617	0	0	0
Clostridium	0.00379604	0.0148455	0.00203582	0.0497918	0.00137926	0.00450767	0	0.0277386	0.00231024	0.00204564	0.00118566	0.0106304	0.00283356	0.0143829	0.00294876	0.0571118	0.00181835	0.0805497	0.0102152	0.0585247
Collinsella	0.00710961	0	0	0	0	0	0.0124566	0	0	0	0	0	0	0.00610447	0	0.0184602	0	0.0209655	0.00349741	0
Coprobacter	0.00139426	0	0	0	0	0	0	0	0	0	0	0	0	0	0	0	0	0	0	0
Coprococcus	0.0167175	0.0131016	0.0306594	0.00767253	0	0.00641723	0	0	0.00252893	0.00151016	0.00546065	0	0.0158045	0	0.00304557	0.00722707	0.00199429	0.00175205	0.0426971	0.00239958
Culturomica	0	0	0	0	0	0	0	0	0	0	0.00162189	0	0	0	0	0	0	0	0	0
Cutibacterium	0.0050928	0.0091598	0.00358356	0.00345422	0.00233966	0	0.00346602	0	0.00233951	0	0.00199565	0	0.00197588	0	0.00211003	0	0.0023982	0	0.00316069	0
Dakarella	0	0	0	0	0	0	0	0	0	0	0	0	0	0	0.00187895	0	0	0	0	0
Desulfovibrio	0.00987848	0	0	0	0	0	0	0	0.00848181	0.00813975	0	0	0	0	0	0	0.00172612	0	0.00147088	0
Dethiosulfovibrio	0	0.00279051	0.00501673	0	0	0	0	0	0	0	0	0	0.00250566	0	0	0	0	0	0	0
Dialister	0.0186774	0	0	0	0.0243433	0	0	0	0	0.00186106	0.0583523	0.00603679	0.163988	0	0.0260302	0	0.176989	0	0.00284897	0
Dorea	0.00769063	0	0.00146786	0	0	0.0343308	0	0	0.00171705	0.00290696	0	0	0.00350783	0	0.00308415	0.00476467	0.00171146	0.0125217	0.0120756	0.00329145
Dysosmobacter	0.0219126	0.00421007	0.0102525	0.00292085	0.0222976	0.0201365	0	0.0136751	0.0188117	0.0218109	0.00656562	0.00384129	0.0349624	0	0.019612	0.00439419	0.00610471	0	0.0240092	0
Eggerthella	0	0	0	0	0	0	0	0	0	0	0	0	0	0	0.00149746	0	0	0	0	0
Eisenbergiella	0.00471204	0	0.00058454	0	0.00202912	0.00740074	0	0.00556594	0.00248996	0.00057524	0	0.00381857	0.00930823	0.00645191	0.00267942	0.00888651	0.00158471	0.00844602	0.00548237	0.00314513
Ellagibacter	0	0	0	0	0	0	0	0	0	0	0	0	0	0	0	0	0	0	0.00204408	0
Emergencia	0	0	0	0	0.00230633	0	0	0	0	0	0	0.00284993	0	0	0.00156588	0	0	0	0.00110764	0
Enterocloster	0.00199176	0	0.00589579	0	0.0010076	0.0136154	0	0.0171695	0.00120714	0.00287301	0	0.0414251	0.00187834	0.00800296	0.00091509	0.0327115	0.00248426	0.0179972	0.00330645	0.0113715
Escherichia	0	0.629776	0.0155754	0.392964	0.0184875	0.0126601	0.0535828	0.00124596	0.0075568	0.0012272	0	0.00273414	0	0.00229517	0.0188192	0	0	0.00310373	0.00116308	0.0244622
Eubacterium	0.0360933	0.0104873	0.0289345	0.00641548	0.0130777	0.00403333	0	0	0.0434842	0.00174304	0.0123827	0	0.0215189	0	0.0343289	0.00225366	0.00539126	0.00411643	0.0499157	0.0046174
Evtepia	0	0	0.00423136	0	0	0	0	0	0	0	0	0	0.00480421	0	0	0	0	0	0.004214	0
Faecalibacillus	0.00213984	0	0	0	0	0	0	0	0	0	0	0	0	0	0	0	0	0	0.010462	0
Faecalibacterium	0.0262823	0.0789685	0.160873	0.0455385	0.00573958	0.00382476	0	0	0.0209395	0.00683884	0.00980677	0.0043177	0.111131	0	0.00989096	0.00435624	0.0576076	0	0.0333131	0
Flavonifractor	0.0138672	0	0.0201732	0	0.0148415	0.0571002	0.00137225	0.0197789	0.0121222	0.0142864	0.00229903	0.0125735	0.0133926	0.035077	0.0138169	0.0512664	0.00858006	0.0117146	0.0271073	0.0314915
Fournierella	0.00138865	0	0	0	0	0	0	0	0	0	0	0	0.00157079	0	0.00215858	0.00603818	0	0	0.00266835	0.00161222
Fusobacterium	0	0.00281541	0.00526157	0	0	0.00255331	0	0	0	0	0	0	0.00280523	0.00329908	0	0	0	0	0	0
Gemmiger	0.00299694	0.0105079	0.0297686	0.00695043	0.0071811	0	0	0	0.00430742	0.0015003	0.00255371	0	0.0201501	0	0	0	0.00119825	0	0.0198001	0
Haemophilus	0	0	0	0	0	0	0	0	0	0	0	0	0.002239	0	0	0	0.00325806	0	0	0
Harryflintia	0	0	0	0	0	0	0	0	0	0	0	0	0	0	0	0	0	0	0.00184234	0
Hungatella	0.00114291	0	0	0	0	0.00218824	0	0.0266866	0.00075075	0.00309272	0	0.0125481	0.0014176	0.0271557	0	0.00686184	0	0.0348043	0.00117306	0.0026603
Hydrogeniiclostidium	0	0	0	0	0	0	0	0	0	0	0	0	0	0	0	0	0	0	0.00210071	0
Intestinibacillus	0	0	0	0	0	0	0	0	0	0	0	0	0	0	0	0	0	0	0.00244318	0
Intestinimonas	0.0116859	0	0.00753873	0	0.00598271	0.0202429	0	0.0102176	0.0119655	0.0108928	0.00378476	0.00793497	0.0205407	0.00829261	0.007464	0.0205359	0.00650144	0.00218041	0.0198426	0
Kineothrix	0	0	0	0	0	0	0	0	0	0	0	0	0.00372247	0	0	0	0	0	0	0.00127355
Klebsiella	0	0	0	0	0	0	0.002792	0	0	0	0	0	0	0	0	0	0	0	0	0
Lachnoclostridium	0	0	0	0	0	0.0038836	0	0.00369559	0	0	0	0.00866822	0.00100289	0.00383243	0	0.0041194	0	0.00822506	0.00152786	0.0019206
Lachnospira	0.0177784	0.0196093	0.0455883	0.0115285	0	0	0	0	0.00168546	0	0	0	0.0196038	0	0.0283255	0	0.00788111	0	0.042069	0
Lacrimispora	0.00084555	0	0	0	0	0.00186758	0	0.00163121	0	0	0	0.00191305	0.00078732	0.00107352	0	0.00341805	0	0.00340044	0.00091042	0.00188599
Lactococcus	0	0	0	0	0.00382495	0	0	0	0	0	0	0	0	0	0	0	0	0	0	0
Marvinbryantia	0	0	0	0	0	0	0	0	0	0	0	0	0.00131546	0	0	0	0	0	0.00169308	0
Massilimaliae	0	0.00265922	0.00483265	0	0	0	0	0	0	0	0	0	0.0027201	0	0	0	0	0	0.00193386	0
Mediterraneibacter	0.00194579	0	0.00291161	0	0	0	0	0	0	0	0	0	0	0	0	0	0	0	0.00164208	0
Megamonas	0.00634622	0	0	0	0	0	0	0	0	0	0	0	0	0	0	0	0	0	0	0
Megasphaera	0	0	0	0	0	0	0.00245887	0	0	0	0	0	0.00165342	0	0	0	0	0	0.00219331	0
Mesosutterella	0	0	0	0	0	0	0	0	0	0	0	0	0	0	0.0107172	0	0	0	0	0
Mitsuokella	0	0	0	0	0	0	0	0	0	0	0	0	0.0149063	0	0	0	0	0	0	0
Odoribacter	0	0	0	0	0	0	0	0	0	0	0.001213	0	0	0	0	0	0	0	0	0
Olsenella	0	0	0	0	0	0	0	0	0	0	0	0	0.00214432	0	0	0	0	0	0.00418009	0
Oscillibacter	0.00701247	0	0.00134813	0	0.00286326	0.00612218	0	0.00336812	0.00809154	0.00641768	0.00277969	0	0.0124934	0	0.00321426	0.00268123	0	0	0.0102531	0
Paenibacillus	0	0	0	0	0	0	0	0	0	0	0	0	0.00086045	0	0	0	0	0	0.0020603	0
Papillibacter	0	0	0.0016882	0	0	0	0	0	0	0	0	0	0.00195721	0	0	0	0	0	0	0
Parabacteroides	0.0362201	0.00481495	0.0055327	0	0.0301913	0.04345	0.0434587	0.00468049	0.0289692	0.0538563	0.0360988	0.00937242	0.00990566	0.0130743	0.0156254	0.00765969	0.017444	0	0.0391943	0.0012912
Paraprevotella	0.01443	0.002108	0.00357109	0	0	0	0	0	0.00164396	0	0	0	0.0018058	0	0.00102585	0	0	0	0	0
Parasutterella	0	0	0	0	0.0181683	0.00953878	0	0	0.0195476	0.036269	0	0	0.0107012	0	0	0.0141602	0	0	0	0
Petrimonas	0	0	0	0	0	0	0	0	0	0	0	0	0	0	0	0	0.00136964	0	0	0
Petroclostridium	0	0.00945591	0.0206792	0.00560406	0	0	0	0	0	0	0	0	0.00941834	0	0	0	0	0	0	0
Phascolarctobacterium	0.0107978	0	0	0	0	0.0385462	0	0	0.0194995	0	0	0	0	0	0	0.031969	0	0.0119506	0.00355012	0
Phocaeicola	0.0560386	0.0164782	0.0296426	0.0099365	0.090841	0.0321151	0.049035	0.00716645	0.267757	0.0396637	0.0620773	0.00386695	0.0281713	0.0182141	0.0485515	0.00484248	0.0393062	0	0.0295882	0.00647494
Prevotella	0.140781	0.0089364	0.0195072	0.00498329	0.00911848	0.00211782	0	0.0018952	0.00472944	0.0025249	0.0034322	0.00390737	0.0256484	0	0	0	0.514533	0.0019173	0.00180392	0
Prevotellamassilia	0.00654257	0	0	0	0	0	0	0	0	0	0	0	0	0	0	0	0	0	0	0
Pseudoclostridium	0	0	0.00130572	0	0	0	0	0	0	0	0	0	0	0	0	0	0	0	0	0
Pseudoflavonifractor	0.00607323	0	0	0	0.00262406	0.0120344	0	0.00272252	0.00424321	0.00292156	0.00151612	0.00510869	0.00642143	0	0.00406719	0.00765854	0.00117748	0	0.0115349	0
Pseudoruminococcus	0	0	0.00392244	0	0	0	0	0	0	0	0	0	0.00207928	0	0	0	0	0	0.0233506	0
Pyramidobacter	0	0	0	0	0	0	0	0	0	0	0	0	0	0	0	0	0.0045383	0	0	0
Roseburia	0.0159589	0.00729105	0.0176609	0.00386136	0.00416104	0.00154535	0	0.00121042	0.0119458	0.00130587	0.00402042	0	0.0371897	0	0.00217734	0.00482568	0.0066421	0.0055666	0.016935	0.00852855
Ruminococcus	0.0296686	0.0142058	0.0448573	0.0085642	0.00216481	0.0332915	0.00213272	0.00178498	0.0660589	0.00566641	0.00207968	0.0383476	0.0223559	0	0.0211966	0.00333037	0.0038053	0.00302331	0.0332549	0.0060751
Ruthenibacterium	0.00313212	0	0.0121892	0	0.00368893	0.00433353	0	0.0129211	0.00181717	0	0.00175584	0	0.00434853	0.0024039	0.00326817	0.00589481	0.00128723	0.0234959	0.00717063	0.00465338
Selenomonas	0	0.00474437	0.00701794	0.0025202	0	0	0	0	0	0	0	0	0.00415831	0	0	0	0	0	0.00271127	0
Sneathia	0	0	0.0070983	0	0	0	0	0	0	0	0	0	0.00285641	0	0	0	0	0	0	0
Sporobacter	0.00115147	0	0	0	0	0	0	0	0	0	0	0	0.001044	0	0	0	0	0	0.00246246	0
Streptococcus	0	0	0	0	0	0	0.0337185	0	0	0	0	0	0	0	0.00268288	0	0	0	0	0
Subdoligranulum	0	0	0	0	0	0	0	0	0	0	0	0	0.00301375	0	0.00181743	0	0	0	0.00433036	0
Succiniclasticum	0	0	0	0	0	0	0	0	0	0	0	0	0	0	0	0	0	0	0.024918	0
Sutterella	0.00308979	0.00696917	0.0144854	0.00408517	0	0	0.135183	0.0130632	0	0	0	0	0.0062467	0	0	0.00214865	0.00149078	0.0184289	0.00176111	0.00191965
Veillonella	0	0	0.0375466	0	0	0	0.0149419	0	0	0	0	0	0	0	0	0	0.0018013	0	0	0

## Sheet: Table_S6
Table S6: Species-level taxonomic composition of fecal samples and artificial gut microbiota.
	M1	AGM1	M2	AGM2	M3	AGM3	M4	AGM4	M5	AGM5	M6	AGM6	M7	AGM7	M8	AGM8	M9	AGM9	M10	AGM10
Acidaminococcus fermentans	0	0.00471079	0	0.00284822	0	0	0	0	0.00482683	0	0	0	0	0	0	0	0	0	0.00666416	0
Acidaminococcus unknown_species	0	0	0	0	0	0	0	0	0.00222064	0	0	0	0	0	0.0100353	0	0	0	0	0
Acutalibacter unknown_species	0	0	0	0	0	0	0	0	0.00112067	0	0	0	0	0	0.00187185	0	0	0	0	0
Agathobaculum butyriciproducens	0.00301621	0.00188608	0	0	0.00321709	0.00300319	0.0030915	0	0.00530675	0	0.00138676	0	0	0	0.00377283	0	0.00231083	0	0.00520813	0
Agathobaculum unknown_species	0.00183374	0	0	0	0.00359005	0.00282834	0.00213791	0.00177189	0.00644742	0.00311494	0.00188482	0	0	0	0.00860892	0	0.00458393	0.00184858	0	0
Akkermansia muciniphila	0	0	0	0	0	0	0.00791286	0.0231287	0.108194	0.323517	0.296995	0.0989835	0.0146677	0.00450894	0.00794524	0	0	0	0	0
Akkermansia unknown_species	0	0	0	0	0	0	0	0	0.00269093	0.0251642	0.00509852	0.0032927	0	0	0	0	0	0	0	0
Alistipes communis	0.00507592	0	0	0	0.0129708	0	0.0328049	0	0.0123804	0	0	0	0.00123387	0	0.00895667	0	0.00889212	0	0	0
Alistipes finegoldii	0.0446115	0	0	0	0	0	0.0524629	0.136396	0	0	0.0274786	0.0317027	0.00127675	0	0	0	0	0	0	0
Alistipes ihumii	0	0	0	0	0	0	0	0	0.0254537	0	0.00988473	0	0	0	0	0	0.00408277	0	0	0
Alistipes indistinctus	0	0	0	0	0	0	0.00263024	0	0.0115988	0	0.0123275	0	0.00129486	0	0	0	0	0	0	0
Alistipes onderdonkii	0	0	0	0	0.0135177	0.0292302	0.0118071	0	0.00673183	0	0.0169885	0.00740866	0.0105939	0	0.00374556	0	0.0350191	0.00336196	0	0
Alistipes putredinis	0	0.00202155	0	0	0.0345818	0	0.110639	0	0.0474407	0	0.0654679	0	0.0339157	0	0	0	0.083447	0	0.00321397	0
Alistipes senegalensis	0	0	0	0	0	0	0	0	0.00149655	0	0	0	0	0	0	0	0	0	0	0
Alistipes shahii	0	0	0	0	0.0321897	0.0355285	0.0352153	0	0.032081	0.00148961	0	0	0.00793139	0	0.0127687	0.00292242	0.00816091	0	0.00145318	0
Alistipes timonensis	0	0	0	0	0	0	0	0	0	0	0.00198181	0	0	0	0	0	0	0	0	0
Alistipes unknown_species	0	0	0	0	0.0067263	0.0038048	0.0213671	0.00320704	0.00619746	0	0.00392925	0.00205809	0.00332455	0	0.0240449	0.00246825	0.00596173	0	0	0
Allisonella histaminiformans	0	0	0	0	0	0	0	0	0	0	0	0	0	0	0	0	0	0.0029217	0	0
Anaeromassilibacillus unknown_species	0	0	0	0	0	0	0	0	0	0	0	0	0	0.00323989	0	0	0	0	0	0
Anaerostipes hadrus	0	0	0	0	0	0	0	0	0	0	0	0	0	0	0.00438509	0	0.00169741	0	0	0
Anaerotignum faecicola	0.00232374	0	0	0	0.00503852	0.0232148	0	0.00885586	0	0.00920072	0	0	0	0	0.00196199	0	0	0.148884	0	0
Anaerotignum lactatifermentans	0	0	0	0	0	0	0	0	0	0	0	0.00757659	0	0.00299871	0	0	0	0	0	0
Anaerotignum unknown_species	0	0	0	0	0	0.0027162	0	0	0.00157275	0.00139712	0	0	0	0.00357685	0.00317789	0	0	0.0112843	0	0
Anaerotruncus colihominis	0.00254137	0	0	0	0	0	0	0	0	0	0	0	0	0	0	0	0	0	0	0
Anaerotruncus massiliensis	0	0	0	0	0	0	0	0	0	0	0	0	0	0	0	0.00187163	0	0	0	0
Anaerotruncus unknown_species	0	0	0	0	0.00175636	0.00185429	0.0019402	0	0.00256886	0	0.0020517	0	0	0	0.00942518	0.00226431	0.00340754	0	0	0
Angelakisella massiliensis	0	0	0	0	0	0	0	0	0	0	0	0	0	0	0.00138228	0	0.00121087	0	0	0
Angelakisella unknown_species	0	0	0	0	0	0	0	0	0.00166469	0	0	0	0	0	0.00292716	0	0.00224596	0	0	0
Bacillus unknown_species	0	0	0	0	0	0.00232713	0	0	0	0	0	0	0	0	0	0	0	0	0	0
Bacteroides acidifaciens	0	0	0.0011298	0	0	0	0.00109251	0.00168458	0	0	0	0	0	0	0	0	0	0	0	0
Bacteroides bouchesdurhonensis	0	0	0	0	0	0	0	0	0	0	0	0	0	0.00167879	0	0	0	0	0	0
Bacteroides caccae	0	0.00217145	0	0.00118395	0.0142025	0.00761911	0.0397798	0.00163251	0.00459994	0.00536531	0.0948568	0.00521804	0	0	0.00169897	0.00825162	0	0	0.151334	0.0544825
Bacteroides caecimuris	0	0	0.00108293	0	0	0	0	0	0	0	0	0	0	0	0	0	0	0	0	0
Bacteroides cellulosilyticus	0	0	0	0	0.0242042	0.23286	0.00757609	0.00494475	0.00057752	0.00845687	0.00560578	0.00455865	0	0	0.00298663	0.00105438	0.017387	0.0897544	0	0
Bacteroides clarus	0	0	0	0	0	0	0	0	0	0.00754863	0	0	0	0.00377057	0	0	0.0091265	0	0	0
Bacteroides eggerthii	0	0	0.00127382	0	0.0209163	0	0	0	0.00221357	0	0	0.00137892	0	0	0	0	0	0.00114784	0	0
Bacteroides faecichinchillae	0	0	0	0	0	0	0	0	0	0	0	0.0015593	0	0	0	0	0	0	0	0
Bacteroides faecis	0	0	0	0	0	0	0	0	0.00109276	0.0227003	0	0	0.00485552	0.067586	0	0	0	0	0	0
Bacteroides finegoldii	0	0.00148642	0	0	0	0	0	0	0.00268267	0.0481654	0	0	0	0	0	0	0	0	0.00327223	0
Bacteroides fragilis	0.00410208	0.0405582	0.285154	0.343025	0.00453664	0.00685005	0.00184866	0	0	0	0.00611926	0.00867887	0	0	0.00130911	0	0	0	0.172617	0.696691
Bacteroides ilei	0.00201946	0	0	0	0.0024652	0	0	0	0	0	0	0	0	0	0	0	0	0	0	0
Bacteroides intestinalis	0.013499	0	0	0	0	0	0	0	0.00153764	0.0132308	0.0118499	0.00867404	0	0	0.159174	0.155649	0.00115378	0	0	0
Bacteroides koreensis	0.00452037	0	0.00560414	0	0	0.00093584	0.0012094	0	0	0	0	0.00161368	0	0.001086	0	0	0	0.00114204	0	0
Bacteroides ndongoniae	0	0.00113521	0	0	0	0	0	0	0.00105246	0	0	0	0	0	0	0	0	0	0.00225259	0
Bacteroides nordii	0	0	0	0	0	0	0	0	0	0.00081185	0.011163	0.045138	0	0.0110419	0	0.0030272	0.00088709	0.00232233	0	0
Bacteroides ovatus	0.0212918	0.0018485	0.167889	0.0056394	0.00375314	0.0137073	0.014192	0.00866537	0	0.00709332	0.00082444	0.00884665	0	0.00742341	0.00127974	0.00209945	0.00400376	0.015991	0	0
Bacteroides rodentium	0	0	0.00134807	0	0	0	0	0	0	0	0	0	0	0.00297636	0	0	0	0	0	0
Bacteroides salyersiae	0.00634351	0	0	0	0	0	0.00248726	0.00338778	0.00142066	0.0135932	0	0	0	0.00119317	0	0	0	0	0	0
Bacteroides stercorirosoris	0	0	0	0	0	0	0	0	0	0	0	0	0	0	0.00109204	0.00084935	0	0	0	0
Bacteroides stercoris	0.0845012	0	0.0016103	0	0.00186827	0	0.00202233	0.00241256	0	0	0	0	0	0.00210686	0.00229302	0.00197425	0.00224241	0.00284333	0.00118932	0.00136874
Bacteroides thetaiotaomicron	0.00149606	0	0.00683893	0	0.0109054	0.113631	0.00561635	0.018862	0	0.0123032	0.0190924	0.101525	0.0015981	0.109094	0.024452	0.0369344	0.00319785	0.0385207	0.00416633	0.00809951
Bacteroides uniformis	0.476703	0	0.00478507	0	0.162876	0.0535503	0.292108	0.572052	0.00698445	0.165502	0.0581342	0.440137	0.0124045	0.567152	0.06212	0.352487	0.109384	0.316183	0.00107705	0
Bacteroides unknown_species	0.0110219	0.00262263	0.0107982	0.0134474	0.0200362	0.0160582	0.0139563	0.0119086	0.002991	0.0269575	0.0129049	0.0248641	0.0108665	0.0195872	0.00749156	0.0254119	0.0119759	0.0100594	0.0148977	0.0427991
Bacteroides xylanisolvens	0.0203236	0.00218037	0.0670526	0.0190794	0.0166342	0.0578018	0.0332412	0.0213227	0.00081259	0.0708618	0.00294285	0.00861575	0	0.0366217	0.00721513	0.0630322	0.0457463	0.067027	0.00071708	0
Barnesiella intestinihominis	0	0	0	0	0.00406733	0	0.0628227	0	0	0	0	0	0	0	0.0120839	0	0.0494258	0	0	0
Barnesiella unknown_species	0	0	0	0	0	0	0.00292204	0	0	0	0	0	0	0	0	0	0.00179109	0	0	0
Bifidobacterium adolescentis	0	0	0	0	0	0	0	0	0	0	0.00662513	0	0	0	0.00646221	0	0	0	0.00237545	0
Bifidobacterium angulatum	0	0	0	0	0	0	0.00213302	0	0	0	0	0	0	0	0	0	0	0	0	0
Bifidobacterium bifidum	0	0	0	0	0	0	0	0	0	0	0.00371914	0	0	0	0	0	0	0	0	0
Bifidobacterium breve	0	0	0.0471384	0	0	0	0	0	0	0	0.0057988	0	0	0	0	0	0	0	0	0
Bifidobacterium longum	0	0	0.00879196	0	0.00395921	0	0	0	0	0	0.00821118	0	0	0	0	0	0	0	0	0
Bifidobacterium pseudocatenulatum	0	0	0.0349058	0	0	0	0	0	0	0	0	0	0	0	0	0	0	0	0	0
Bifidobacterium unknown_species	0	0	0	0	0	0	0	0	0.00231845	0	0	0	0	0	0.00387196	0	0	0	0	0
Bilophila wadsworthia	0.00128914	0	0	0	0.00415212	0	0	0	0	0	0.0038298	0	0.00160255	0	0.00974769	0	0.00791288	0	0	0
Bittarella massiliensis	0	0	0	0	0	0	0	0	0	0	0	0	0	0	0	0	0	0.00185453	0	0
Bittarella unknown_species	0	0	0	0	0	0	0	0	0	0	0	0	0	0	0.00244133	0	0	0	0	0
Blautia coccoides	0	0	0	0	0	0	0	0	0	0	0	0	0	0	0	0.00180213	0	0	0	0
Blautia massiliensis	0	0	0	0	0	0	0	0	0	0	0	0	0	0	0.00240865	0.00206394	0	0	0	0
Blautia obeum	0	0	0	0	0	0	0	0	0	0	0	0	0	0	0.00300148	0.00152821	0.00166536	0	0.00198219	0
Blautia unknown_species	0.00289453	0	0	0	0.00504238	0.00614275	0.00129631	0.00241627	0.00799799	0.00359688	0.00383572	0.00279245	0.002151	0.00469825	0.0130513	0.0105298	0.00978551	0.00948613	0.00380315	0.00793957
Blautia wexlerae	0.00193419	0	0	0	0	0	0	0	0	0	0	0	0	0	0.00159595	0	0.00616478	0.00120773	0	0
Butyricicoccus unknown_species	0	0	0	0	0.0024576	0.00199267	0	0	0.00169249	0	0.00141206	0.00223184	0	0	0.00452105	0	0.00164151	0	0	0
Butyricimonas faecihominis	0	0	0	0	0.00176904	0	0.00534799	0	0	0	0	0	0	0	0	0	0	0	0.00122613	0
Butyricimonas paravirosa	0	0	0	0	0	0	0.00113476	0	0	0	0	0	0	0	0	0	0	0	0	0
Butyricimonas unknown_species	0	0	0	0	0.00133759	0	0.00256383	0	0	0	0	0	0	0	0.0010919	0	0	0	0	0
Butyricimonas virosa	0	0	0	0	0.0029878	0.00138204	0.00365914	0	0	0	0.00308316	0	0	0	0.00114784	0	0.00310994	0	0	0
Butyrivibrio unknown_species	0	0	0	0	0.00123854	0	0	0	0.00269135	0	0	0	0	0	0.0015013	0	0	0	0	0.00251545
Catonella morbi	0	0	0	0	0	0	0	0	0	0	0	0	0	0	0	0	0	0	0.00154539	0
Christensenella timonensis	0	0	0	0	0	0	0	0	0.0013559	0	0	0	0	0	0	0	0	0	0.00316411	0
Christensenella unknown_species	0	0.00263331	0	0	0	0	0	0	0.00311968	0	0	0	0	0	0.00196154	0	0	0	0.00460375	0
Citrobacter koseri	0	0	0	0	0	0	0	0	0	0	0	0	0.0116617	0	0	0	0	0	0	0
Clostridium botulinum	0	0	0	0	0	0	0	0	0	0	0	0	0	0	0	0.00241928	0	0	0	0
Clostridium butyricum	0	0	0	0.00134548	0	0	0	0	0	0	0	0	0	0	0	0	0	0	0	0
Clostridium innocuum	0	0	0	0	0	0	0	0	0	0	0	0	0	0	0	0.0014841	0	0	0	0
Clostridium nigeriense	0	0	0	0.00295761	0	0	0	0	0	0	0	0	0	0	0	0	0	0	0	0
Clostridium paraputrificum	0	0	0	0.0114232	0	0	0	0	0	0	0	0	0	0	0	0	0	0	0	0
Clostridium perfringens	0	0.0032354	0	0	0	0	0	0	0	0	0	0	0	0	0	0	0	0	0	0
Clostridium transplantifaecale	0	0	0	0	0	0	0	0	0	0	0	0	0	0	0	0	0	0.00126175	0	0
Clostridium unknown_species	0.00137926	0.0116101	0	0.0340655	0.00231024	0.00450767	0.00118566	0.0277386	0.00283356	0.00204564	0.00294876	0.0106304	0.00181835	0.0143829	0.0102152	0.0532084	0.00379604	0.079288	0.00203582	0.0585247
Collinsella aerofaciens	0	0	0.0124566	0	0	0	0	0	0	0	0	0	0	0.00610447	0	0	0.00501539	0.0165343	0	0
Collinsella tanakaei	0	0	0	0	0	0	0	0	0	0	0	0	0	0	0	0.0153821	0	0	0	0
Collinsella unknown_species	0	0	0	0	0	0	0	0	0	0	0	0	0	0	0.00349741	0.00307805	0.00209422	0.00443116	0	0
Coprobacter fastidiosus	0	0	0	0	0	0	0	0	0	0	0	0	0	0	0	0	0.00139426	0	0	0
Coprococcus comes	0	0	0	0	0	0.00367182	0.00387463	0	0	0.00151016	0.00169011	0	0	0	0.00262676	0.00557258	0	0	0	0
Coprococcus eutactus	0	0.0131016	0	0.00767253	0	0	0	0	0.0130126	0	0	0	0	0	0.0145362	0	0.00529972	0	0.0306594	0
Coprococcus unknown_species	0	0	0	0	0.00252893	0.00274541	0.00158602	0	0.00279186	0	0.00135546	0	0.00199429	0	0.0255342	0.00165449	0.0114178	0.00175205	0	0.00239958
Culturomica unknown_species	0	0	0	0	0	0	0.00162189	0	0	0	0	0	0	0	0	0	0	0	0	0
Cutibacterium acnes	0.00233966	0.0091598	0.00346602	0.00345422	0.00233951	0	0.00199565	0	0.00197588	0	0.00211003	0	0.0023982	0	0.00316069	0	0.0050928	0	0.00358356	0
Dakarella massiliensis	0	0	0	0	0	0	0	0	0	0	0.00187895	0	0	0	0	0	0	0	0	0
Desulfovibrio piger	0	0	0	0	0.00546687	0	0	0	0	0.00530441	0	0	0	0	0	0	0.00741222	0	0	0
Desulfovibrio unknown_species	0	0	0	0	0.00301494	0	0	0	0	0.00283534	0	0	0.00172612	0	0.00147088	0	0.00246626	0	0	0
Dethiosulfovibrio unknown_species	0	0.00279051	0	0	0	0	0	0	0.00250566	0	0	0	0	0	0	0	0	0	0.00501673	0
Dialister invisus	0.0217982	0	0	0	0	0	0.0535555	0	0	0	0.0230687	0	0.159425	0	0	0	0	0	0	0
Dialister succinatiphilus	0	0	0	0	0	0	0	0	0.13887	0.00186106	0	0	0	0	0	0	0	0	0	0
Dialister unknown_species	0.0025451	0	0	0	0	0	0.00479688	0	0.0251175	0	0.00296149	0.00603679	0.017564	0	0.00284897	0	0.0186774	0	0	0
Dielma fastidiosa	0	0	0	0	0	0.00217136	0	0	0	0	0	0	0	0	0	0	0	0	0	0
Dorea formicigenerans	0	0	0	0	0	0.0181069	0	0	0.00143678	0.00134725	0	0	0	0	0.00394973	0	0.001742	0.00789915	0.00146786	0
Dorea longicatena	0	0	0	0	0	0.00984909	0	0	0	0	0.0018057	0	0.00171146	0	0.00287386	0.00180646	0.00299122	0.00268767	0	0
Dorea unknown_species	0	0	0	0	0.00171705	0.00637481	0	0	0.00207105	0.00155971	0.00127845	0	0	0	0.00525201	0.00295821	0.00295741	0.00193492	0	0.00329145
Dysosmobacter unknown_species	0.00531772	0	0	0	0.0157709	0.0164493	0.00656562	0.0113959	0.0283863	0.019953	0.00911333	0.00384129	0.00133485	0	0.0196913	0.00439419	0.0184922	0	0	0
Dysosmobacter welbionis	0.0169799	0.00421007	0	0.00292085	0.0030408	0.00368726	0	0.00227918	0.00657609	0.00185797	0.0104987	0	0.00476986	0	0.00431799	0	0.00342039	0	0.0102525	0
Eggerthella lenta	0	0	0	0	0	0	0	0	0	0	0.00149746	0	0	0	0	0	0	0	0	0
Eisenbergiella massiliensis	0	0	0	0	0	0.00229042	0	0	0.00066767	0	0	0.00145121	0.00088341	0	0.00073602	0.00300871	0.00074942	0.00143933	0	0
Eisenbergiella tayi	0.00064987	0	0	0	0	0.00367598	0	0.00414769	0.00089294	0.00057524	0.00175728	0.00109415	0.0007013	0.00645191	0.00165737	0.00290199	0.00146664	0.00464614	0	0
Eisenbergiella unknown_species	0.00137925	0	0	0	0.00248996	0.00143434	0	0.00141825	0.00774762	0	0.00092214	0.00127321	0	0	0.00308898	0.00297581	0.00249598	0.00236055	0.00058454	0.00314513
Ellagibacter isourolithinifaciens	0	0	0	0	0	0	0	0	0	0	0	0	0	0	0.00204408	0	0	0	0	0
Emergencia timonensis	0.00230633	0	0	0	0	0	0	0	0	0	0.00156588	0.00284993	0	0	0	0	0	0	0	0
Emergencia unknown_species	0	0	0	0	0	0	0	0	0	0	0	0	0	0	0.00110764	0	0	0	0	0
Enterocloster asparagiformis	0	0	0	0	0	0.00272575	0	0.00595952	0	0.00070408	0	0.0101299	0	0	0	0.00838056	0	0.00358053	0	0
Enterocloster bolteae	0	0	0	0	0	0.00096624	0	0.00114652	0	0	0	0.00786477	0.00056967	0	0	0.00205955	0	0.00331773	0.001112	0.00086224
Enterocloster clostridioformis	0	0	0	0	0	0	0	0	0	0	0	0.00530143	0.00062334	0.00340376	0	0.00494264	0	0	0.00333962	0.00520907
Enterocloster unknown_species	0.0010076	0	0	0	0.00120714	0.00992345	0	0.0100635	0.00187834	0.00216893	0.00091509	0.018129	0.00129125	0.0045992	0.00330645	0.0173287	0.00199176	0.0110989	0.00144417	0.00530018
Enterococcus cecorum	0	0	0	0	0	0	0	0	0	0	0	0	0	0	0	0	0	0	0	0
Enterococcus faecalis	0	0.00599341	0	0	0	0	0	0	0	0	0	0	0	0	0	0	0	0	0	0
Enterococcus faecium	0	0	0	0	0	0	0	0	0	0	0	0	0	0	0	0	0	0	0	0
Enterococcus unknown_species	0	0	0	0	0	0	0	0	0	0	0	0	0	0	0	0	0	0	0	0
Erysipelatoclostridium ramosum	0	0.00459928	0	0	0	0	0	0	0	0	0	0	0	0	0	0	0	0	0	0
Escherichia albertii	0	0.00346323	0	0.00163599	0	0	0	0	0	0	0	0	0	0	0	0	0	0	0	0
Escherichia coli	0.0184875	0.61536	0.0535828	0.377407	0.0075568	0.0126601	0	0.00124596	0	0.0012272	0.0188192	0.00273414	0	0.00229517	0.00116308	0	0	0.00310373	0.0155754	0.0244622
Escherichia fergusonii	0	0.00202482	0	0.00276976	0	0	0	0	0	0	0	0	0	0	0	0	0	0	0	0
Escherichia unknown_species	0	0.00892783	0	0.0111512	0	0	0	0	0	0	0	0	0	0	0	0	0	0	0	0
Eubacterium ramulus	0	0	0	0	0	0.00173026	0	0	0.00130607	0	0	0	0	0	0	0	0	0	0.00200755	0
Eubacterium rectale	0.00736749	0.0104873	0	0.00641548	0.0112491	0	0.00420428	0	0.0135274	0	0.017342	0	0.00104563	0	0.0177953	0	0.00254572	0	0.0254436	0
Eubacterium siraeum	0	0	0	0	0	0	0	0	0	0	0	0	0	0	0	0	0.0134493	0	0	0
Eubacterium unknown_species	0.00571018	0	0	0	0.0226901	0.00230307	0.00817838	0	0.00668541	0.00174304	0.0169869	0	0.00434563	0	0.0261879	0.00225366	0.0200983	0.00411643	0.00148332	0.0046174
Eubacterium ventriosum	0	0	0	0	0.00954494	0	0	0	0	0	0	0	0	0	0.00593244	0	0	0	0	0
Evtepia gabavorous	0	0	0	0	0	0	0	0	0.00172619	0	0	0	0	0	0	0	0	0	0.00423136	0
Evtepia unknown_species	0	0	0	0	0	0	0	0	0.00307802	0	0	0	0	0	0.004214	0	0	0	0	0
Facklamia hominis	0	0	0	0	0	0	0	0	0	0	0	0.00325067	0	0	0	0	0	0	0	0
Faecalibacillus faecis	0	0	0	0	0	0	0	0	0	0	0	0	0	0	0.0020861	0	0	0	0	0
Faecalibacillus intestinalis	0	0	0	0	0	0	0	0	0	0	0	0	0	0	0.00837587	0	0.00213984	0	0	0
Faecalibacterium prausnitzii	0.00198443	0.0751474	0	0.0427016	0.00571801	0.00185299	0.00484359	0	0.0839397	0.0027168	0.00301247	0	0.0194433	0	0.015236	0.00267128	0.0160458	0	0.157143	0
Faecalibacterium unknown_species	0.00375515	0.00382105	0	0.00283689	0.0152215	0.00197177	0.00496318	0	0.0271917	0.00412204	0.00687849	0.0043177	0.0381643	0	0.0180771	0.00168496	0.0102365	0	0.00372986	0
Faecalimonas umbilicata	0	0	0	0	0	0	0	0	0	0	0	0	0	0	0	0	0	0	0	0.00327147
Faecalimonas unknown_species	0	0	0	0	0	0.00293184	0	0	0	0	0	0	0	0	0	0	0	0	0	0
Flavonifractor plautii	0.0103512	0	0.00137225	0	0.00518203	0.043455	0	0.0144079	0.00213972	0.00877491	0.00633515	0.00604802	0.00650294	0.0329552	0.0118491	0.0390821	0.00515066	0.00953436	0.0183576	0.0294335
Flavonifractor unknown_species	0.00449028	0	0	0	0.00694022	0.0136452	0.00229903	0.00537098	0.0112529	0.00551151	0.0074817	0.00652549	0.00207712	0.00212185	0.0152582	0.0121843	0.00871654	0.00218022	0.00181559	0.00205801
Fournierella massiliensis	0	0	0	0	0	0	0	0	0	0	0	0	0	0	0	0	0	0	0	0.00161222
Fournierella unknown_species	0	0	0	0	0	0	0	0	0.00157079	0	0.00215858	0	0	0	0.00266835	0.00603818	0.00138865	0	0	0
Fusobacterium gonidiaformans	0	0.00281541	0	0	0	0	0	0	0.00280523	0	0	0	0	0	0	0	0	0	0.00526157	0
Fusobacterium ulcerans	0	0	0	0	0	0	0	0	0	0	0	0	0	0.00329908	0	0	0	0	0	0
Fusobacterium unknown_species	0	0	0	0	0	0.00255331	0	0	0	0	0	0	0	0	0	0	0	0	0	0
Gemmiger formicilis	0.00531707	0.0105079	0	0.00695043	0.00239301	0	0	0	0.0127667	0	0	0	0	0	0.00934904	0	0	0	0.0280242	0
Gemmiger unknown_species	0.00186403	0	0	0	0.00191441	0	0.00255371	0	0.00738337	0.0015003	0	0	0.00119825	0	0.010451	0	0.00299694	0	0.00174438	0
Haemophilus parainfluenzae	0	0	0	0	0	0	0	0	0.002239	0	0	0	0.00325806	0	0	0	0	0	0	0
Harryflintia unknown_species	0	0	0	0	0	0	0	0	0	0	0	0	0	0	0.00184234	0	0	0	0	0
Holdemania filiformis	0	0	0	0	0	0	0	0	0	0	0	0	0	0	0	0	0	0	0	0.00190469
Holdemania unknown_species	0	0	0	0	0	0	0	0	0	0	0	0	0	0	0	0	0	0	0	0.00332826
Hungatella effluvii	0	0	0	0	0	0	0	0.00126864	0	0	0	0.00856266	0	0	0	0	0	0.00597834	0	0
Hungatella hathewayi	0	0	0	0	0	0	0	0.022267	0	0.00178525	0	0	0	0.0235693	0	0.00191013	0	0.0209058	0	0
Hungatella unknown_species	0	0	0	0	0.00075075	0.00218824	0	0.00315096	0.0014176	0.00130747	0	0.0039854	0	0.00358641	0.00117306	0.00495171	0.00114291	0.00792012	0	0.0026603
Hydrogeniiclostidium unknown_species	0	0	0	0	0	0	0	0	0	0	0	0	0	0	0.00210071	0	0	0	0	0
Intestinibacillus unknown_species	0	0	0	0	0	0	0	0	0	0	0	0	0	0	0.00244318	0	0	0	0	0
Intestinimonas butyriciproducens	0.00290042	0	0	0	0.00211118	0.00321178	0	0.00246483	0.00150588	0.00290966	0	0	0.00401609	0	0.00188167	0.00283437	0	0	0.00244009	0
Intestinimonas massiliensis	0	0	0	0	0	0	0	0	0.00185333	0	0	0	0	0.00527769	0	0.00281798	0	0	0.00354475	0
Intestinimonas unknown_species	0.00308229	0	0	0	0.00985433	0.0170312	0.00378476	0.00775272	0.0171815	0.00798311	0.007464	0.00793497	0.00248535	0.00301492	0.0179609	0.0148835	0.0116859	0.00218041	0.00155389	0
Kineothrix unknown_species	0	0	0	0	0	0	0	0	0.00372247	0	0	0	0	0	0	0	0	0	0	0.00127355
Klebsiella pneumoniae	0	0	0.002792	0	0	0	0	0	0	0	0	0	0	0	0	0	0	0	0	0
Lachnoclostridium pacaense	0	0	0	0	0	0	0	0	0	0	0	0	0	0	0	0	0	0.00189559	0	0
Lachnoclostridium unknown_species	0	0	0	0	0	0.0038836	0	0.00369559	0.00100289	0	0	0.00866822	0	0.00383243	0.00152786	0.0041194	0	0.00632947	0	0.0019206
Lachnospira eligens	0	0.0196093	0	0.0115285	0	0	0	0	0.0196038	0	0.0219543	0	0.00568726	0	0.0294734	0	0.0102566	0	0.0455883	0
Lachnospira unknown_species	0	0	0	0	0.00168546	0	0	0	0	0	0.00637116	0	0.00219385	0	0.0125957	0	0.00752181	0	0	0
Lacrimispora unknown_species	0	0	0	0	0	0.00186758	0	0.00163121	0.00078732	0	0	0.00191305	0	0.00107352	0.00091042	0.00341805	0.00084555	0.00340044	0	0.00188599
Lactococcus lactis	0.00382495	0	0	0	0	0	0	0	0	0	0	0	0	0	0	0	0	0	0	0
Lactococcus unknown_species	0	0	0	0	0	0	0	0	0	0	0	0	0	0	0	0	0	0	0	0
Marvinbryantia unknown_species	0	0	0	0	0	0	0	0	0.00131546	0	0	0	0	0	0.00169308	0	0	0	0	0
Massilimaliae unknown_species	0	0.00265922	0	0	0	0	0	0	0.0027201	0	0	0	0	0	0.00193386	0	0	0	0.00483265	0
Mediterraneibacter butyricigenes	0	0	0	0	0	0	0	0	0	0	0	0	0	0	0	0	0	0	0.00291161	0
Mediterraneibacter unknown_species	0	0	0	0	0	0	0	0	0	0	0	0	0	0	0.00164208	0	0.00194579	0	0	0
Megamonas funiformis	0	0	0	0	0	0	0	0	0	0	0	0	0	0	0	0	0.00634622	0	0	0
Megasphaera unknown_species	0	0	0.00245887	0	0	0	0	0	0.00165342	0	0	0	0	0	0.00219331	0	0	0	0	0
Mesosutterella multiformis	0	0	0	0	0	0	0	0	0	0	0.0107172	0	0	0	0	0	0	0	0	0
Mitsuokella multacida	0	0	0	0	0	0	0	0	0.0130227	0	0	0	0	0	0	0	0	0	0	0
Mitsuokella unknown_species	0	0	0	0	0	0	0	0	0.00188357	0	0	0	0	0	0	0	0	0	0	0
Niameybacter massiliensis	0	0.0472401	0	0.0310403	0	0	0	0	0	0	0	0	0	0	0	0	0	0	0	0
Niameybacter unknown_species	0	0.00498017	0	0.0034093	0	0	0	0	0	0	0	0	0	0	0	0	0	0	0	0
Odoribacter unknown_species	0	0	0	0	0	0	0.001213	0	0	0	0	0	0	0	0	0	0	0	0	0
Olsenella unknown_species	0	0	0	0	0	0	0	0	0.00214432	0	0	0	0	0	0.00418009	0	0	0	0	0
Oscillibacter unknown_species	0.00286326	0	0	0	0.00809154	0.00612218	0.00277969	0.00336812	0.0124934	0.00641768	0.00321426	0	0	0	0.0102531	0.00268123	0.00701247	0	0	0
Oscillibacter valericigenes	0	0	0	0	0	0	0	0	0	0	0	0	0	0	0	0	0	0	0.00134813	0
Paenibacillus unknown_species	0	0	0	0	0	0	0	0	0.00086045	0	0	0	0	0	0.0020603	0	0	0	0	0
Papillibacter unknown_species	0	0	0	0	0	0	0	0	0.00195721	0	0	0	0	0	0	0	0	0	0.0016882	0
Parabacteroides distasonis	0.0301913	0.00310266	0.0407123	0	0.00774805	0.0286672	0.0121534	0.00143657	0.00824353	0.0480271	0.0126717	0.00839911	0.00464584	0.0119008	0.0160092	0.00665714	0.011334	0	0.00190715	0
Parabacteroides goldsteinii	0	0	0	0	0	0	0	0	0	0	0	0	0	0	0.00704447	0.00100255	0.00366413	0	0	0
Parabacteroides gordonii	0	0	0	0	0	0	0	0	0	0	0.001186	0	0	0	0	0	0	0	0	0
Parabacteroides johnsonii	0	0	0	0	0	0	0.0192378	0.00213021	0	0	0	0	0	0	0	0	0	0	0	0
Parabacteroides merdae	0	0.00171229	0	0	0.0195234	0.0133911	0.00166453	0.00111371	0.00166213	0.00128352	0	0	0.0108806	0.00117357	0.0135084	0	0.019117	0	0.00281596	0
Parabacteroides timonensis	0	0	0	0	0	0	0	0	0	0	0	0	0	0	0.00101403	0	0	0	0	0
Parabacteroides unknown_species	0	0	0.00274642	0	0.00169768	0.00139169	0.00304306	0	0	0.00454572	0.00176774	0.00097331	0.00191756	0	0.0016182	0	0.00210492	0	0.00080959	0.0012912
Paraclostridium bifermentans	0	0	0	0.00481236	0	0	0	0	0	0	0	0	0	0	0	0	0	0	0	0
Paraprevotella clara	0	0	0	0	0	0	0	0	0	0	0	0	0	0	0	0	0.010875	0	0	0
Paraprevotella unknown_species	0	0	0	0	0	0	0	0	0	0	0	0	0	0	0	0	0.0014232	0	0	0
Paraprevotella xylaniphila	0	0.002108	0	0	0.00164396	0	0	0	0.0018058	0	0.00102585	0	0	0	0	0	0.00213176	0	0.00357109	0
Parasutterella excrementihominis	0.0181683	0	0	0	0.0195476	0.00953878	0	0	0.0107012	0.0334711	0	0	0	0	0	0.0141602	0	0	0	0
Parasutterella unknown_species	0	0	0	0	0	0	0	0	0	0.00279789	0	0	0	0	0	0	0	0	0	0
Petrimonas unknown_species	0	0	0	0	0	0	0	0	0	0	0	0	0.00136964	0	0	0	0	0	0	0
Petroclostridium unknown_species	0	0.00945591	0	0.00560406	0	0	0	0	0.00941834	0	0	0	0	0	0	0	0	0	0.0206792	0
Phascolarctobacterium faecium	0	0	0	0	0	0	0	0	0	0	0	0	0	0	0	0.0286004	0.0107978	0.0119506	0	0
Phascolarctobacterium succinatutens	0	0	0	0	0.0150384	0.0284774	0	0	0	0	0	0	0	0	0	0	0	0	0	0
Phascolarctobacterium unknown_species	0	0	0	0	0.0044611	0.0100688	0	0	0	0	0	0	0	0	0.00355012	0.00336861	0	0	0	0
Phocaeicola coprocola	0.0011285	0.00232184	0.00119138	0.0014884	0.192025	0	0	0.00594675	0.00176202	0.00169749	0	0	0	0.00329042	0	0.00271053	0	0	0.00360052	0
Phocaeicola coprophilus	0	0.00866528	0	0.0042864	0	0	0	0	0.00663396	0	0	0	0	0	0	0	0	0	0.012619	0
Phocaeicola dorei	0.0392458	0.00247643	0.0432651	0.00131071	0.0479373	0.0223826	0.0109829	0	0.00498583	0.00579999	0.0154997	0.00119577	0.00891022	0.00178379	0.00613655	0	0.0462063	0	0.00442771	0
Phocaeicola massiliensis	0.0042147	0	0	0	0	0.00186421	0.00139034	0	0.00225037	0.00660271	0	0	0.0242505	0.00827771	0	0	0	0	0	0
Phocaeicola plebeius	0	0	0	0	0.00196091	0	0	0	0.00568373	0.00863194	0	0	0	0	0	0	0	0	0	0
Phocaeicola sartorii	0.00134178	0	0	0	0	0	0	0	0	0	0	0	0	0	0	0	0	0	0	0
Phocaeicola unknown_species	0.00289549	0	0.00144109	0.00150591	0.0128626	0.00160935	0.00283564	0	0.0038466	0.0133275	0.00154758	0.00139285	0.00429269	0.00371381	0.00161197	0	0.00332862	0	0.00166612	0.00292243
Phocaeicola vulgatus	0.0420147	0.00301463	0.00313742	0.00134508	0.0129717	0.00625894	0.0468683	0.0012197	0.00300882	0.00360402	0.0315043	0.00127833	0.00185278	0.00114836	0.0218397	0.00213195	0.00650372	0	0.00732923	0.00355251
Prevotella bivia	0	0	0	0	0	0	0	0	0	0	0	0	0	0	0	0	0	0	0.00260774	0
Prevotella copri	0	0	0	0	0	0	0	0	0.0140325	0	0	0	0.417039	0	0	0	0.0919058	0	0	0
Prevotella disiens	0	0	0	0	0	0	0	0.0018952	0	0	0	0	0	0	0	0	0	0	0.00186855	0
Prevotella lascolaii	0	0	0	0	0	0	0.00118004	0	0	0	0	0	0.00183294	0	0	0	0.00128359	0	0	0
Prevotella oulorum	0	0.0089364	0	0.00498329	0	0	0	0	0.00778402	0	0	0	0	0	0	0	0	0	0.0150309	0
Prevotella stercorea	0.006112	0	0	0	0	0	0	0	0	0	0	0	0	0	0	0	0	0	0	0
Prevotella unknown_species	0.00300648	0	0	0	0.00472944	0.00211782	0.00225216	0	0.00383191	0.0025249	0	0.00390737	0.0956611	0	0.00180392	0	0.0475911	0.0019173	0	0
Prevotellamassilia timonensis	0	0	0	0	0	0	0	0	0	0	0	0	0	0	0	0	0.00164134	0	0	0
Prevotellamassilia unknown_species	0	0	0	0	0	0	0	0	0	0	0	0	0	0	0	0	0.00490123	0	0	0
Pseudoclostridium unknown_species	0	0	0	0	0	0	0	0	0	0	0	0	0	0	0	0	0	0	0.00130572	0
Pseudoflavonifractor capillosus	0	0	0	0	0	0.00218644	0	0	0	0	0	0	0	0	0.00229617	0	0.0011874	0	0	0
Pseudoflavonifractor unknown_species	0.00262406	0	0	0	0.00424321	0.00984799	0.00151612	0.00272252	0.00642143	0.00292156	0.00406719	0.00510869	0.00117748	0	0.00923869	0.00765854	0.00488583	0	0	0
Pseudoruminococcus massiliensis	0	0	0	0	0	0	0	0	0	0	0	0	0	0	0.0205902	0	0	0	0	0
Pseudoruminococcus unknown_species	0	0	0	0	0	0	0	0	0.00207928	0	0	0	0	0	0.00276044	0	0	0	0.00392244	0
Pyramidobacter piscolens	0	0	0	0	0	0	0	0	0	0	0	0	0.0045383	0	0	0	0	0	0	0
Romboutsia lituseburensis	0	0	0	0.00641935	0	0	0	0	0	0	0	0	0	0	0	0	0	0	0	0
Romboutsia unknown_species	0	0	0	0.00230466	0	0	0	0	0	0	0	0	0	0	0	0	0	0	0	0
Roseburia hominis	0	0.00729105	0	0.00386136	0.00462016	0	0	0	0.0228069	0	0	0	0	0	0.00160398	0	0.00397858	0	0.0160843	0
Roseburia intestinalis	0.00290799	0	0	0	0.00167876	0	0.00204464	0.00121042	0.00481921	0	0	0	0.00196603	0	0.00559471	0.00328216	0.00206259	0	0	0.0016723
Roseburia inulinivorans	0	0	0	0	0	0	0	0	0.00122065	0	0	0	0.00277397	0	0.00335559	0	0.00218867	0	0	0
Roseburia unknown_species	0.00125305	0	0	0	0.00564691	0.00154535	0.00197578	0	0.00834299	0.00130587	0.00217734	0	0.0019021	0	0.00638067	0.00154352	0.00772901	0.0055666	0.00157665	0.00685625
Ruminococcus bicirculans	0	0.0104008	0	0.00646572	0.0468252	0	0	0	0.0120538	0	0	0	0	0	0.00517931	0	0.0172542	0	0.0285724	0
Ruminococcus bromii	0	0	0	0	0.0100914	0.0201831	0	0	0	0.00234498	0.0138983	0.0274481	0	0	0	0	0.00414493	0	0	0
Ruminococcus callidus	0	0.00380492	0	0.00209848	0	0	0	0	0.00444919	0	0	0	0	0	0	0	0	0	0.00952874	0
Ruminococcus faecis	0	0	0	0	0	0.00167786	0	0	0	0	0	0	0	0	0.00285672	0	0	0	0	0
Ruminococcus gnavus	0	0	0.00213272	0	0	0	0	0	0	0	0	0	0	0	0	0	0	0	0.00403386	0.00244199
Ruminococcus unknown_species	0.00216481	0	0	0	0.00914235	0.0114306	0.00207968	0.00178498	0.00585297	0.00332143	0.0072983	0.0108995	0.0038053	0	0.0252189	0.00333037	0.00826949	0.00302331	0.00272232	0.00363311
Ruthenibacterium lactatiformans	0.00368893	0	0	0	0.00181717	0.00433353	0.00175584	0.0112899	0.00171345	0	0.00166344	0	0.00128723	0.0024039	0.00357147	0.00362018	0.00139649	0.0221851	0.0103481	0.00465338
Ruthenibacterium unknown_species	0	0	0	0	0	0	0	0.00163123	0.00263508	0	0.00160473	0	0	0	0.00359916	0.00227463	0.00173563	0.0013108	0.00184108	0
Selenomonas unknown_species	0	0.00474437	0	0.0025202	0	0	0	0	0.00415831	0	0	0	0	0	0.00271127	0	0	0	0.00701794	0
Sneathia amnii	0	0	0	0	0	0	0	0	0.00285641	0	0	0	0	0	0	0	0	0	0.0070983	0
Sporanaerobacter unknown_species	0	0	0	0	0	0	0	0	0	0	0	0	0	0	0	0.00411284	0	0	0	0
Sporobacter unknown_species	0	0	0	0	0	0	0	0	0.001044	0	0	0	0	0	0.00246246	0	0.00115147	0	0	0
Streptococcus gallolyticus	0	0	0	0	0	0	0	0	0	0	0	0	0	0	0	0	0	0	0	0
Streptococcus lutetiensis	0	0	0	0	0	0	0	0	0	0	0	0	0	0	0	0	0	0	0	0
Streptococcus parasanguinis	0	0	0.00501384	0	0	0	0	0	0	0	0	0	0	0	0	0	0	0	0	0
Streptococcus salivarius	0	0	0	0	0	0	0	0	0	0	0.00268288	0	0	0	0	0	0	0	0	0
Streptococcus unknown_species	0	0	0.0287047	0	0	0	0	0	0	0	0	0	0	0	0	0	0	0	0	0
Subdoligranulum unknown_species	0	0	0	0	0	0	0	0	0.00301375	0	0.00181743	0	0	0	0.00433036	0	0	0	0	0
Succiniclasticum unknown_species	0	0	0	0	0	0	0	0	0	0	0	0	0	0	0.024918	0	0	0	0	0
Sutterella unknown_species	0	0	0.00217928	0	0	0	0	0.0106293	0	0	0	0	0	0	0	0	0	0.0184289	0	0
Sutterella wadsworthensis	0	0.00696917	0.133004	0.00408517	0	0	0	0.00243382	0.0062467	0	0	0	0.00149078	0	0.00176111	0.00214865	0.00308979	0	0.0144854	0.00191965
Tissierella praeacuta	0	0	0	0	0	0	0	0	0	0	0	0	0	0	0	0.0020887	0	0	0	0
Veillonella infantium	0	0	0	0	0	0	0	0	0	0	0	0	0	0	0	0	0	0	0.00224494	0
Veillonella parvula	0	0	0.0149419	0	0	0	0	0	0	0	0	0	0	0	0	0	0	0	0.029443	0
Veillonella rogosae	0	0	0	0	0	0	0	0	0	0	0	0	0	0	0	0	0	0	0.00236531	0
Veillonella unknown_species	0	0	0	0	0	0	0	0	0	0	0	0	0.0018013	0	0	0	0	0	0.00349334	0
Victivallis vadensis	0	0	0	0	0	0	0	0.00113406	0	0	0	0	0	0	0	0	0	0	0	0

## Sheet: Table_S7
Table S7: Results of the ANOVA statistics associated with AGM cell viability for each cryoprotectants and T0. Significant p-value are highlighted in green.
		AGM1	AGM2	AGM3	AGM4	AGM5	AGM6	AGM7	AGM8	AGM9	AGM10
T0	BS	2.61886e-12	3.8566e-11	1.54632e-13	6.77052e-27	7.64206e-13	6.1521e-14	1.76336e-17	3.24226e-15	3.36232e-07	1.72814e-09
	Inulin	2.29066e-07	5.3747e-10	0.000563672	1.05131e-25	1.15099e-12	1.12168e-09	9.93004e-07	1.66962e-16	1	0.3434
	Skimmed milk	1.99133e-09	1.84616e-07	3.23881e-05	1	5.71991e-06	0.215055	3.20291e-07	3.40554e-15	1.11471e-05	1
	Sucrose	0.000404331	1.09336e-09	2.79544e-07	1.32003e-23	8.51186e-08	0.00252418	2.4647e-11	5.41008e-12	0.00211037	1.62648e-05
	Trehalose	1.89941e-10	6.70263e-07	1.27831e-11	1.21847e-24	1.62252e-12	8.23453e-10	6.23389e-05	1.83592e-10	0.856552	0.0302914
	MS	4.03268e-09	4.878e-13	1.71251e-09	6.43225e-27	1.42805e-09	1.30943e-11	1.31688e-05	5.99131e-11	0.00303126	1
	All CPs	1	8.71854e-14	8.40278e-10	3.80437e-08	0.651834	7.00013e-11	1	2.9519e-08	0.145732	0.380525
BS	T0	2.61886e-12	3.8566e-11	1.54632e-13	6.77052e-27	7.64206e-13	6.1521e-14	1.76336e-17	3.24226e-15	3.36232e-07	1.72814e-09
	Inulin	3.84434e-08	0.195282	6.61654e-12	4.11648e-14	1	6.85992e-09	5.92422e-16	4.75182e-05	3.0078e-06	3.6085e-08
	Skimmed milk	1.18745e-05	7.38461e-06	2.13876e-11	7.35633e-27	5.00456e-10	3.39995e-13	8.27501e-16	1	0.806412	2.68556e-09
	Sucrose	2.93846e-10	0.0398044	2.95086e-10	3.9264e-20	1.06431e-08	1.26791e-12	6.84017e-14	1.13277e-08	0.00188683	5.49576e-05
	Trehalose	0.00104227	1.72063e-06	0.000106009	5.33193e-18	1	9.73531e-09	2.12456e-16	1.41283e-10	1.06206e-05	1.48266e-07
	MS	4.02435e-06	0.000271086	2.75222e-08	1	1.11025e-06	6.168e-06	3.02545e-16	4.60066e-10	0.00132064	1.17442e-08
	All CPs	4.62381e-12	1.94027e-06	6.59846e-08	1.95768e-26	3.93069e-12	2.81649e-07	1.89103e-17	3.02251e-12	4.38649e-05	3.40368e-08
Inulin	T0	2.29066e-07	5.3747e-10	0.000563672	1.05131e-25	1.15099e-12	1.12168e-09	9.93004e-07	1.66962e-16	1	0.3434
	BS	3.84434e-08	0.195282	6.61654e-12	4.11648e-14	1	6.85992e-09	5.92422e-16	4.75182e-05	3.0078e-06	3.6085e-08
	Skimmed milk	0.0201268	0.00174045	1	1.16018e-25	9.19499e-10	2.79692e-08	1	3.93768e-05	0.000155642	0.840096
	Sucrose	0.00587817	1	0.00559295	2.14546e-16	2.20641e-08	4.03118e-07	5.15289e-07	1.52993e-11	0.051923	0.00271586
	Trehalose	0.000141939	0.000274925	2.08534e-09	3.06032e-12	1	1	0.49194	7.05985e-13	1	1
	MS	0.0869236	1.70169e-06	2.19081e-06	2.99672e-14	2.8608e-06	0.00204835	1	1.65097e-12	0.0761825	1
	All CPs	7.02524e-07	3.39543e-08	7.6398e-07	3.73697e-25	6.18318e-12	0.180398	1.35167e-06	3.99364e-14	1	1
Skimmed milk	T0	1.99133e-09	1.84616e-07	3.23881e-05	1	5.71991e-06	0.215055	3.20291e-07	3.40554e-15	1.11471e-05	1
	BS	1.18745e-05	7.38461e-06	2.13876e-11	7.35633e-27	5.00456e-10	3.39995e-13	8.27501e-16	1	0.806412	2.68556e-09
	Inulin	0.0201268	0.00174045	1	1.16018e-25	9.19499e-10	2.79692e-08	1	3.93768e-05	0.000155642	0.840096
	Sucrose	3.5728e-06	0.00796747	0.15849	1.5084e-23	0.214295	1	1.64619e-06	1.27975e-08	0.274553	3.3715e-05
	Trehalose	0.622672	1	1.11283e-08	1.36682e-24	1.53919e-09	1.92883e-08	0.0876255	1.55256e-10	0.000710662	0.0767735
	MS	1	2.57854e-09	2.67216e-05	6.98694e-27	0.00012421	1.46907e-10	0.608284	5.09046e-10	0.187962	1
	All CPs	4.66515e-09	1.57851e-10	8.11777e-06	1.28059e-07	0.000411666	1.03481e-09	4.28097e-07	3.2572e-12	0.00386882	0.927104
Sucrose	T0	0.000404331	1.09336e-09	2.79544e-07	1.32003e-23	8.51186e-08	0.00252418	2.4647e-11	5.41008e-12	0.00211037	1.62648e-05
	BS	2.93846e-10	0.0398044	2.95086e-10	3.9264e-20	1.06431e-08	1.26791e-12	6.84017e-14	1.13277e-08	0.00188683	5.49576e-05
	Inulin	0.00587817	1	0.00559295	2.14546e-16	2.20641e-08	4.03118e-07	5.15289e-07	1.52993e-11	0.051923	0.00271586
	Skimmed milk	3.5728e-06	0.00796747	0.15849	1.5084e-23	0.214295	1	1.64619e-06	1.27975e-08	0.274553	3.3715e-05
	Trehalose	1.10444e-07	0.00114822	5.56863e-07	4.87211e-11	4.10459e-08	2.62136e-07	1.92151e-08	0.00944064	0.289893	0.0292739
	MS	1.04729e-05	5.87093e-07	0.0106849	3.43009e-20	0.0511597	1.01412e-09	5.71529e-08	0.156932	1	0.00040252
	All CPs	0.00201903	1.43297e-08	0.00238951	7.52108e-23	2.52517e-06	9.17326e-09	2.91322e-11	1.32568e-06	1	0.00245894
Trehalose	T0	1.89941e-10	6.70263e-07	1.27831e-11	1.21847e-24	1.62252e-12	8.23453e-10	6.23389e-05	1.83592e-10	0.856552	0.0302914
	BS	0.00104227	1.72063e-06	0.000106009	5.33193e-18	1	9.73531e-09	2.12456e-16	1.41283e-10	1.06206e-05	1.48266e-07
	Inulin	0.000141939	0.000274925	2.08534e-09	3.06032e-12	1	1	0.49194	7.05985e-13	1	1
	Skimmed milk	0.622672	1	1.11283e-08	1.36682e-24	1.53919e-09	1.92883e-08	0.0876255	1.55256e-10	0.000710662	0.0767735
	Sucrose	1.10444e-07	0.00114822	5.56863e-07	4.87211e-11	4.10459e-08	2.62136e-07	1.92151e-08	0.00944064	0.289893	0.0292739
	MS	0.148041	9.96984e-10	0.000823337	4.43943e-18	6.44013e-06	0.00391806	1	1	0.421648	1
	All CPs	3.97743e-10	7.02943e-11	0.00351377	5.39554e-24	9.04777e-12	0.35416	9.10154e-05	0.00313289	1	1
MS	T0	4.03268e-09	4.878e-13	1.71251e-09	6.43225e-27	1.42805e-09	1.30943e-11	1.31688e-05	5.99131e-11	0.00303126	1
	BS	4.02435e-06	0.000271086	2.75222e-08	1	1.11025e-06	6.168e-06	3.02545e-16	4.60066e-10	0.00132064	1.17442e-08
	Inulin	0.0869236	1.70169e-06	2.19081e-06	2.99672e-14	2.8608e-06	0.00204835	1	1.65097e-12	0.0761825	1
	Skimmed milk	1	2.57854e-09	2.67216e-05	6.98694e-27	0.00012421	1.46907e-10	0.608284	5.09046e-10	0.187962	1
	Sucrose	1.04729e-05	5.87093e-07	0.0106849	3.43009e-20	0.0511597	1.01412e-09	5.71529e-08	0.156932	1	0.00040252
	Trehalose	0.148041	9.96984e-10	0.000823337	4.43943e-18	6.44013e-06	0.00391806	1	1	0.421648	1
	All CPs	9.79821e-09	0.235766	1	1.85336e-26	2.00484e-08	1	1.87225e-05	0.000238793	1	1
All CPs	T0	1	8.71854e-14	8.40278e-10	3.80437e-08	0.651834	7.00013e-11	1	2.9519e-08	0.145732	0.380525
	BS	4.62381e-12	1.94027e-06	6.59846e-08	1.95768e-26	3.93069e-12	2.81649e-07	1.89103e-17	3.02251e-12	4.38649e-05	3.40368e-08
	Inulin	7.02524e-07	3.39543e-08	7.6398e-07	3.73697e-25	6.18318e-12	0.180398	1.35167e-06	3.99364e-14	1	1
	Skimmed milk	4.66515e-09	1.57851e-10	8.11777e-06	1.28059e-07	0.000411666	1.03481e-09	4.28097e-07	3.2572e-12	0.00386882	0.927104
	Sucrose	0.00201903	1.43297e-08	0.00238951	7.52108e-23	2.52517e-06	9.17326e-09	2.91322e-11	1.32568e-06	1	0.00245894
	Trehalose	3.97743e-10	7.02943e-11	0.00351377	5.39554e-24	9.04777e-12	0.35416	9.10154e-05	0.00313289	1	1
	MS	9.79821e-09	0.235766	1	1.85336e-26	2.00484e-08	1	1.87225e-05	0.000238793	1	1

## Sheet: Table_S8
Table S8: Filtering report associated to the shallow shotgun sequencing of each revitalized artificial gut microbiota for each cryoprotective agent. MS, Mix of saccharides; CPs, Cryoprotectants.
Sample	Sequenced reads	High quality reads	Homo sapiens filtering	Classified reads
M1 - BS	47222	42960	39994	31416
M1 - BS + Inulin	229373	221263	79460	74432
M1 - BS + Skimmed milk	40120	38497	38399	35440
M1 - BS + Sucrose	62591	59179	59076	55017
M1 - BS + Trehalose	114236	108936	93447	91277
M1 - BS + MS	114776	109016	93383	91323
M1 - BS + All CPs	17251	16628	16620	15033
M2 - BS	47222	42960	39994	31416
M2 - BS + Inulin	54462	50124	50038	43241
M2 - BS + Skimmed milk	45667	41622	41368	34467
M2 - BS + Sucrose	101651	89831	77011	74955
M2 - BS + Trehalose	54230	51334	51050	44535
M2 - BS + MS	57197	53893	53768	44069
M2 - BS + All CPs	117309	114324	82622	78023
M3 - BS	143881	134944	134471	90229
M3 - BS + Inulin	178009	172335	172265	74177
M3 - BS + Skimmed milk	213619	206548	206453	77918
M3 - BS + Sucrose	392985	378786	378595	79354
M3 - BS + Trehalose	72119	55213	55131	46331
M3 - BS + MS	162870	158601	158556	70233
M3 - BS + All CPs	184211	178253	178195	69850
M4 - BS	186233	179101	178988	77919
M4 - BS + Inulin	195689	169637	169546	79851
M4 - BS + Skimmed milk	189535	183469	183424	71699
M4 - BS + Sucrose	209893	178660	178540	81249
M4 - BS + Trehalose	142161	112229	112089	79303
M4 - BS + MS	155931	151916	151810	80245
M4 - BS + All CPs	137994	131275	131174	70349
M5 - BS	35823	31253	31167	26235
M5 - BS + Inulin	125013	121933	121901	52424
M5 - BS + Skimmed milk	22153	19261	19225	12925
M5 - BS + Sucrose	122579	120223	120199	72207
M5 - BS + Trehalose	133328	130132	130093	70250
M5 - BS + MS	138385	135025	134961	47857
M5 - BS + All CPs	120589	117240	117214	56178
M6 - BS	92556	88948	88852	72278
M6 - BS + Inulin	163275	155558	155436	82337
M6 - BS + Skimmed milk	151780	141978	141821	83385
M6 - BS + Sucrose	156539	149927	149528	87155
M6 - BS + Trehalose	107645	103197	103142	82203
M6 - BS + MS	239641	227702	227554	86385
M6 - BS + All CPs	162867	122813	122692	83493
M7 - BS	50354	43643	43624	13262
M7 - BS + Inulin	120224	112056	111915	57252
M7 - BS + Skimmed milk	60429	55924	55884	33636
M7 - BS + Sucrose	66606	60146	60115	35082
M7 - BS + Trehalose	69392	65550	65515	36476
M7 - BS + MS	52223	49068	49031	23700
M7 - BS + All CPs	58686	56506	56395	36485
M8 - BS	127932	118770	118673	79980
M8 - BS + Inulin	68786	64516	64478	53198
M8 - BS + Skimmed milk	130904	123151	123060	82495
M8 - BS + Sucrose	114600	105037	104921	76322
M8 - BS + Trehalose	41371	38565	38553	31590
M8 - BS + MS	128455	119023	118948	81745
M8 - BS + All CPs	107331	100539	100444	81874
M9 - BS	119417	115520	115438	56214
M9 - BS + Inulin	31157	29583	29546	18297
M9 - BS + Skimmed milk	123538	119938	119841	55114
M9 - BS + Sucrose	103648	100087	100002	65861
M9 - BS + Trehalose	89751	86107	86061	48421
M9 - BS + MS	118961	115530	115436	67299
M9 - BS + All CPs	96687	94328	94278	52668
M10 - BS	83324	80808	80765	75775
M10 - BS + Inulin	109177	106669	106623	93598
M10 - BS + Skimmed milk	91426	88367	88329	82965
M10 - BS + Sucrose	101607	98620	98570	92270
M10 - BS + Trehalose	111789	109221	109161	94586
M10 - BS + MS	75772	74432	74395	69607
M10 - BS + All CPs	66924	65614	65584	61608

## Sheet: Table_S9
Table S9: Taxonomic composition of each bacterial culture obtained after revitalization of each AGM cryoconserved in the seven considered cryoprotective agents. BS, Basal solution; I, Inulin; SM, Skimmed Milk; S, Sucrose; T, trehalose; MS, Mix of sugars; CPs, cryoprotective agents.
Reads Taxonomy	AGM1	AGM1 - BS	AGM1 - I	AGM1 - SM	AGM1 - S	AGM1 - T	AGM1 - MS	AGM1 - All CPs		AGM2	AGM2 - BS	AGM2 - I	AGM2 - SM	AGM2 - S	AGM2 - T	AGM2 - MS	AGM2 - All CPs		AGM3	AGM3 - BS	AGM3 - I	AGM3 - SM	AGM3 - S	AGM3 - T	AGM3 - MS	AGM3 - All CPs		AGM4	AGM4 - BS	AGM4 - I	AGM4 - SM	AGM4 - S	AGM4 - T	AGM4 - MS	AGM4 - All CPs		AGM5	AGM5 - BS	AGM5 - I	AGM5 - SM	AGM5 - S	AGM5 - T	AGM5 - MS	AGM5 - All CPs		AGM6	AGM6 - BS	AGM6 - I	AGM6 - SM
Acidaminococcus fermentans	0	0	0	0	0	0	0	0		0	0	0	0	0	0	0.00633991	0.00643747		0	0	0	0	0	0	0	0		0	0	0	0	0	0	0	0		0	0	0	0	0	0	0	0		0	0	0	0
Acinetobacter junii	0	0	0	0	0	0	0	0		0	0	0	0	0	0	0	0		0	0.0484238	0.017622	0	0.00873372	0	0	0		0	0	0	0	0	0	0	0		0	0	0	0	0	0	0	0		0	0	0	0
Acinetobacter unknown_species	0	0	0	0	0	0	0	0		0	0	0	0	0	0	0	0		0	0.00201367	0	0	0	0	0	0		0	0	0	0	0	0	0	0		0	0	0	0	0	0	0	0		0	0	0	0
Agathobaculum butyriciproducens	0	0	0	0	0	0	0	0		0	0	0	0	0	0	0.00262878	0.00237551		0.00300319	0	0	0	0	0	0	0		0	0	0	0	0	0	0	0		0	0	0	0	0	0	0	0		0	0	0	0
Agathobaculum unknown_species	0	0	0	0	0	0	0	0		0	0	0	0	0	0	0	0		0.00282834	0	0	0	0	0	0	0		0.00177189	0	0	0	0	0	0	0		0.00311494	0	0	0	0	0	0	0		0	0	0	0
Akkermansia muciniphila	0	0	0	0	0	0	0	0		0	0	0	0	0	0	0	0		0	0	0	0	0	0	0	0		0.0231287	0	0	0	0	0	0	0		0.323517	0	0	0	0	0	0.0280656	0.0234123		0.0989835	0	0	0
Akkermansia unknown_species	0	0	0	0	0	0	0	0		0	0	0	0	0	0	0	0		0	0	0	0	0	0	0	0		0	0	0	0	0	0	0	0		0.0251642	0	0	0	0	0	0	0		0.0032927	0	0	0
Alistipes communis	0	0	0	0	0	0	0	0		0	0	0	0	0	0	0	0		0	0	0	0	0	0	0	0		0	0	0	0	0	0	0	0		0	0	0	0	0	0	0	0		0	0	0	0
Alistipes finegoldii	0	0	0	0	0	0	0	0		0	0	0	0	0	0	0	0		0	0	0	0	0	0	0	0		0.136396	0.0120798	0.0513676	0.036776	0.0231716	0.00385217	0.00907532	0.0277827		0	0	0	0	0	0	0	0		0.0317027	0	0	0
Alistipes indistinctus	0	0	0	0	0	0	0	0		0	0	0	0	0	0	0	0		0	0	0	0	0	0	0	0		0	0	0	0	0	0	0	0		0	0	0	0	0	0	0	0		0	0	0	0
Alistipes onderdonkii	0	0	0	0	0	0	0	0		0	0	0	0	0	0	0	0		0.0292302	0	0.0139119	0	0	0	0	0		0	0	0	0	0	0	0	0		0	0	0	0	0	0	0	0		0.00740866	0	0	0
Alistipes putredinis	0	0	0	0	0	0	0	0		0	0	0	0	0	0	0.00272113	0.00292977		0	0	0	0	0	0	0	0		0	0	0	0	0	0	0	0		0	0	0	0	0	0	0	0		0	0	0	0
Alistipes shahii	0	0	0	0	0	0	0	0		0	0	0	0	0	0	0	0		0.0355285	0	0.0234943	0	0	0	0	0		0	0	0	0	0	0	0	0		0.00148961	0	0	0	0	0	0	0		0	0	0	0
Alistipes unknown_species	0	0	0	0	0	0	0	0		0	0	0	0	0	0	0	0		0.0038048	0	0	0	0	0	0	0		0.00320704	0	0	0	0	0	0	0		0	0	0	0	0	0	0	0		0.00205809	0.00157233	0	0
Allisonella histaminiformans	0	0	0	0	0	0	0	0		0	0	0	0	0	0	0	0		0	0	0	0	0	0	0	0		0	0	0	0	0	0	0	0		0	0	0	0	0	0	0	0		0	0	0	0
Alloiococcus otitis	0	0	0	0	0	0	0	0		0	0.00455931	0	0	0	0	0	0		0	0	0	0	0	0	0	0		0	0	0	0	0	0	0	0		0	0	0	0	0	0	0	0		0	0	0	0
Anaeromassilibacillus unknown_species	0	0	0	0	0	0	0	0		0	0	0	0	0	0	0	0		0	0	0	0	0	0	0	0		0	0	0	0	0	0	0	0		0	0	0	0	0	0	0	0		0	0	0	0
Anaerotignum faecicola	0	0	0	0	0	0	0	0		0	0	0	0	0	0	0	0		0.0232148	0	0	0	0	0	0	0		0.00885586	0	0	0	0	0	0	0		0.00920072	0	0	0	0	0	0	0		0	0	0	0
Anaerotignum lactatifermentans	0	0	0	0	0	0	0	0		0	0	0	0	0	0	0	0		0	0	0	0	0	0	0	0		0	0	0	0	0	0	0	0		0	0	0	0	0	0	0	0		0.00757659	0	0	0
Anaerotignum unknown_species	0	0	0	0	0	0	0	0		0	0	0	0	0	0	0	0		0.0027162	0	0	0	0	0	0	0		0	0	0	0	0	0	0	0		0	0	0	0	0	0	0	0		0	0	0	0
Anaerotruncus massiliensis	0	0	0	0	0	0	0	0		0	0	0	0	0	0	0	0		0	0	0	0	0	0	0	0		0	0	0	0	0	0	0	0		0	0	0	0	0	0	0	0		0	0	0	0
Anaerotruncus unknown_species	0	0	0	0	0	0	0	0		0	0	0	0	0	0	0	0		0.00185429	0	0	0	0	0	0	0		0	0	0	0	0	0	0	0		0.00139712	0	0	0	0	0	0	0		0	0	0	0
Bacillus unknown_species	0	0	0	0	0	0	0	0		0	0	0	0	0	0	0	0		0.00232713	0	0	0	0	0	0	0		0	0	0	0	0	0	0	0		0	0	0	0	0	0	0	0		0	0	0	0
Bacteroides acidifaciens	0	0	0	0	0	0	0	0		0	0	0	0	0	0	0	0		0	0	0	0	0	0	0	0		0.00168458	0.00160534	0	0.001747	0	0	0	0		0	0	0	0	0	0	0	0		0	0	0	0
Bacteroides bouchesdurhonensis	0	0	0	0	0	0	0	0		0	0	0	0	0	0	0	0		0	0	0	0	0	0	0	0		0	0	0	0	0	0	0	0		0	0	0	0	0	0	0	0		0	0	0	0
Bacteroides caccae	0	0	0	0	0	0	0	0		0	0	0	0	0	0	0.00238517	0.00270947		0.00761911	0	0	0	0	0	0	0		0.00163251	0.00139359	0	0	0	0.00140191	0	0		0.00536531	0.00722993	0.0159567	0.00510448	0.0188467	0.00988354	0.0293798	0.0341499		0.00521804	0.00719956	0.00764469	0.0056784
Bacteroides caecimuris	0	0	0	0	0	0	0	0		0	0	0	0	0	0	0	0		0	0	0	0	0	0	0	0		0	0	0	0	0	0	0	0		0	0	0.00120268	0	0.00139054	0	0.00133645	0		0	0	0	0
Bacteroides cellulosilyticus	0	0	0	0	0	0	0	0		0	0	0	0	0	0	0	0		0.23286	0	0.0485672	0	0.0199186	0	0.00297824	0.00622367		0.00494475	0.00359021	0.00130395	0.0021483	0.00294168	0.00946649	0.00132442	0.00361829		0.00845687	0.0020604	0.0135751	0.00519915	0.00986556	0.0630351	0.00916398	0.0176863		0.00455865	0.00120978	0.00095969	0.00147209
Bacteroides clarus	0	0	0	0	0	0	0	0		0	0	0	0	0	0	0	0		0	0	0	0	0	0	0	0		0	0	0	0	0	0	0	0		0.00754863	0.0619305	0.121083	0.011125	0.0520662	0.0577243	0.0190379	0.0174473		0	0	0	0
Bacteroides congonensis	0	0	0	0	0	0	0	0		0	0	0	0	0	0	0	0		0	0	0	0	0	0	0	0		0	0	0	0	0	0	0	0		0	0	0.00145194	0	0	0	0.00154565	0.00109852		0	0	0	0
Bacteroides eggerthii	0	0	0	0	0	0	0	0.00160604		0	0	0	0	0	0	0	0		0	0	0	0	0	0	0	0		0	0	0	0	0	0	0	0		0	0	0	0	0	0	0	0		0.00137892	0.00130692	0	0
Bacteroides faecichinchillae	0	0	0	0	0	0	0	0		0	0	0	0	0	0	0	0		0	0	0	0	0	0	0	0		0	0	0	0	0	0	0	0		0	0	0	0	0	0	0	0		0.0015593	0.00263063	0.0015645	0.00163817
Bacteroides faecis	0	0	0	0	0	0	0	0		0	0	0	0	0	0	0	0		0	0	0	0	0	0	0	0		0	0	0	0	0	0	0	0		0.0227003	0.019422	0.16421	0.0334484	0.250818	0.200787	0.261019	0.266879		0	0	0	0
Bacteroides finegoldii	0	0	0	0	0	0	0	0		0	0	0	0	0	0	0.00185306	0.00166447		0	0	0	0	0	0	0	0		0	0	0	0	0	0	0	0		0.0481654	0.0494971	0.129567	0.0284043	0.122686	0.0206558	0.0293851	0.0117632		0	0.00122578	0.00139306	0
Bacteroides fragilis	0	0.0104589	0	0.0149735	0.0528805	0.0324352	0.0110445	0.307948		0	0.269972	0.320318	0.303166	0.500968	0.338244	0.143564	0.321148		0.00685005	0.100519	0.0357342	0.156461	0.244998	0.383922	0.0613075	0.0533887		0	0	0	0	0.00108414	0.00165384	0.00120871	0.00128547		0	0	0	0	0	0	0	0		0.00867887	0.0276412	0.0159056	0.0208403
Bacteroides gallinarum	0	0	0	0	0	0	0	0		0	0	0	0	0	0	0	0		0	0	0	0	0	0	0	0		0	0	0	0	0	0	0	0		0	0	0	0	0	0	0	0		0	0	0	0
Bacteroides ilei	0	0	0	0	0	0	0	0		0	0	0	0	0	0	0	0		0	0	0	0	0	0	0	0		0	0	0	0	0	0	0	0		0	0	0	0	0	0	0	0		0	0	0	0
Bacteroides intestinalis	0	0	0	0	0	0	0	0		0	0	0	0	0	0	0	0		0	0	0	0	0	0	0	0		0	0	0	0	0.0009675	0	0	0		0.0132308	0	0.00178813	0	0.00357886	0.00762634	0.00364865	0.0105597		0.00867404	0.00181536	0.00138902	0.00309679
Bacteroides koreensis	0	0	0	0	0	0	0	0		0	0.00142719	0	0.00103777	0	0	0	0		0.00093584	0	0.00161733	0	0.00087533	0	0.00248036	0.00280554		0	0	0	0.00167611	0	0	0	0.00191454		0	0	0.00147608	0	0.00114162	0	0.00112143	0.00100846		0.00161368	0.00388092	0.0038336	0.00211378
Bacteroides mediterraneensis	0	0	0	0	0	0	0	0		0	0	0	0	0	0	0	0		0	0	0	0	0	0	0	0		0	0	0	0	0	0	0	0		0	0	0	0	0	0	0	0		0	0	0	0
Bacteroides ndongoniae	0	0	0	0	0	0	0	0		0	0	0	0	0	0	0.00101087	0.00131706		0	0	0	0	0	0	0	0		0	0	0	0	0	0	0	0		0	0	0	0	0	0	0	0		0	0	0	0
Bacteroides neonati	0	0	0	0	0	0	0	0		0	0	0	0	0	0	0	0		0	0	0	0	0	0	0	0		0	0	0	0	0	0	0	0		0	0	0	0	0	0	0	0		0	0.00173147	0.00167615	0
Bacteroides nordii	0	0	0	0	0	0	0	0		0	0	0	0	0	0	0	0		0	0	0	0	0	0	0	0		0	0	0	0	0	0	0	0		0.00081185	0	0	0	0.00190665	0.0052467	0.00304869	0.00272277		0.045138	0.00587361	0.0867898	0.137253
Bacteroides oleiciplenus	0	0	0	0	0	0	0	0		0	0	0	0	0	0	0	0		0	0	0	0	0	0	0	0		0	0	0.00127389	0	0	0	0	0		0	0	0	0	0	0	0	0		0	0	0	0
Bacteroides ovatus	0	0	0	0	0	0	0	0		0	0.0326523	0.00819219	0.0186615	0.00487644	0.00367333	0.00095626	0.00397699		0.0137073	0	0.0268528	0.00993292	0.0125783	0.00416601	0.0323399	0.0350882		0.00866537	0.0066786	0.00187266	0.0229219	0.00110256	0.00723128	0.0051242	0.027395		0.00709332	0.00162301	0.0158168	0.00296189	0.00823443	0.00471685	0.0185197	0.0130612		0.00884665	0.0239751	0.0223081	0.0130397
Bacteroides rodentium	0	0	0	0	0	0	0	0		0	0	0	0	0	0	0	0		0	0	0	0	0	0	0	0		0	0	0	0	0	0	0	0		0	0	0	0	0	0	0	0		0	0.00124346	0	0
Bacteroides salyersiae	0	0	0	0	0	0	0	0		0	0	0	0	0	0	0	0		0	0	0	0	0	0	0	0		0.00338778	0	0	0.00165892	0	0	0	0		0.0135932	0.032527	0.0330737	0.0129119	0.02137	0.0263444	0.020342	0.0126678		0	0	0	0
Bacteroides stercorirosoris	0	0	0	0	0	0	0	0		0	0	0	0	0	0	0	0		0	0	0	0	0	0	0	0		0	0	0	0	0	0	0	0		0	0	0	0	0	0	0	0		0	0	0	0
Bacteroides stercoris	0	0	0	0	0.00397697	0	0	0.0141728		0	0	0	0	0	0	0	0		0	0	0	0	0	0	0	0		0.00241256	0.00204624	0.0018008	0.0027912	0.00262397	0.0022946	0.00312535	0.0019389		0	0	0	0	0.00166368	0	0	0		0	0	0	0
Bacteroides thetaiotaomicron	0	0	0	0	0.00123756	0	0	0.00219049		0	0.00104716	0	0.00093195	0	0	0	0		0.113631	0.0415072	0.559705	0.566065	0.361337	0.347964	0.687565	0.65098		0.018862	0.0868639	0.499143	0.0702158	0.222754	0.37315	0.165134	0.157883		0.0123032	0.0069747	0.0540479	0.00742488	0.035981	0.0200235	0.0561406	0.054741		0.101525	0.0844022	0.229767	0.0948043
Bacteroides uniformis	0	0	0	0	0	0	0	0.00224592		0	0	0	0	0.00114575	0	0	0		0.0535503	0	0.0118615	0.0243914	0.0119288	0.00897014	0.0153219	0.0172965		0.572052	0.565423	0.0548969	0.563591	0.251782	0.311891	0.496685	0.229326		0.165502	0.0249427	0.115617	0.110703	0.138997	0.0281381	0.0278066	0.0154496		0.440137	0.617343	0.423827	0.363765
Bacteroides unknown_species	0	0	0	0	0.00342117	0.00152645	0	0.0114894		0	0.0171087	0.014788	0.0153287	0.0154961	0.0176358	0.00852919	0.00982628		0.0160582	0.00322133	0.0152443	0.0173745	0.0142161	0.0173614	0.0187028	0.0162657		0.0119086	0.0122695	0.011101	0.021443	0.0118272	0.013764	0.00791358	0.0101637		0.0269575	0.246548	0.0280054	0.255367	0.0329569	0.0199365	0.0269176	0.0255674		0.0248641	0.0328175	0.031971	0.0228235
Bacteroides xylanisolvens	0	0	0	0	0	0	0	0.0047422		0.00099306	0.0276006	0.0187431	0.0260733	0.0248248	0.0233633	0.0110477	0.0137452		0.0578018	0.00472571	0.0392017	0.0374469	0.0437717	0.0302849	0.054309	0.0571929		0.0213227	0.0246905	0.00944481	0.0704377	0.0180857	0.0192901	0.0171546	0.0374271		0.0708618	0.00580977	0.0227677	0.00924899	0.0342416	0.013987	0.0536036	0.0586301		0.00861575	0.0173896	0.0175648	0.00995968
Barnesiella intestinihominis	0	0	0	0	0	0	0	0		0	0	0	0	0	0	0	0		0	0	0	0	0	0	0	0		0	0	0	0	0	0	0	0		0	0	0	0	0	0	0	0		0	0	0	0
Bifidobacterium adolescentis	0.111735	0	0	0	0	0	0	0		0	0	0	0	0	0	0	0		0	0	0	0	0	0	0	0		0	0	0	0	0	0	0	0		0	0	0	0	0	0	0	0		0	0	0	0
Bifidobacterium longum	0.00350829	0	0	0	0	0	0	0		0.00986216	0	0	0	0	0	0	0		0	0	0	0	0	0	0	0		0	0	0	0	0	0	0	0		0	0	0	0	0	0	0	0		0	0	0	0
Bifidobacterium pseudocatenulatum	0	0	0	0	0	0	0	0		0.10412	0	0	0	0	0	0	0		0	0	0	0	0	0	0	0		0	0	0	0	0	0	0	0		0	0	0	0	0	0	0	0		0	0	0	0
Bifidobacterium unknown_species	0.00831236	0	0	0	0	0	0	0		0	0	0	0	0	0	0	0		0	0	0	0	0	0	0	0		0	0	0	0	0	0	0	0		0	0	0	0	0	0	0	0		0	0	0	0
Bittarella massiliensis	0	0	0	0	0	0	0	0		0	0	0	0	0	0	0	0		0	0	0	0	0	0	0	0		0	0	0	0	0	0	0	0		0	0	0	0	0	0	0	0		0	0	0	0
Blautia coccoides	0	0	0	0	0	0	0	0		0	0	0	0	0	0	0	0		0	0	0.00154691	0.00128972	0.00296127	0.00296491	0.0031944	0.00215829		0	0	0	0	0	0	0	0		0	0	0	0	0	0	0	0		0	0	0	0
Blautia marasmi	0	0	0	0	0	0	0	0		0	0	0	0	0	0	0	0		0	0	0	0	0	0	0	0		0	0	0	0	0	0	0	0		0	0	0	0	0	0	0	0		0	0	0.00272223	0
Blautia massiliensis	0	0	0	0	0	0	0	0		0	0	0	0	0	0	0	0		0	0	0	0	0	0	0	0		0	0	0	0	0	0	0	0		0	0	0	0	0	0	0	0		0	0	0	0
Blautia obeum	0	0	0	0	0	0	0	0		0	0	0	0	0	0	0	0		0	0	0	0	0	0	0	0		0	0	0.00152745	0	0	0	0	0.00178672		0	0	0	0	0	0	0	0		0	0	0	0
Blautia unknown_species	0	0	0	0	0	0	0	0		0	0	0	0	0	0	0	0		0.00614275	0	0	0	0	0	0	0		0.00241627	0.00179716	0.0176408	0.0117854	0	0	0	0.0206879		0.00359688	0	0	0	0	0	0	0.003216		0.00279245	0.00420409	0	0.0038359
Blautia wexlerae	0	0	0	0	0	0	0	0		0	0	0	0	0	0	0	0		0	0	0	0	0	0	0	0		0	0	0	0	0	0	0	0		0	0	0	0	0	0	0	0		0	0	0	0
Butyricicoccus pullicaecorum	0	0	0	0	0	0	0	0		0	0	0	0	0	0	0	0		0	0	0	0	0	0	0	0		0	0	0	0	0	0	0	0		0	0	0	0	0	0	0	0		0	0	0	0
Butyricicoccus unknown_species	0	0	0	0	0	0	0	0		0	0	0	0	0	0	0	0		0.00199267	0	0	0	0	0	0	0		0	0	0	0	0	0	0	0		0	0	0	0	0	0	0	0		0.00223184	0	0	0
Butyricimonas faecalis	0	0	0	0	0	0	0	0		0	0	0	0	0.00127086	0	0	0		0	0	0	0	0	0	0	0		0	0	0	0	0	0	0	0		0	0	0	0	0	0	0	0		0	0	0	0
Butyricimonas faecihominis	0	0	0	0	0	0	0	0		0	0	0	0	0	0	0	0		0	0	0	0	0	0	0	0		0	0	0	0	0	0	0	0		0	0	0	0	0	0	0	0		0	0	0	0
Butyricimonas virosa	0	0	0	0	0	0	0	0		0	0	0	0	0	0	0	0		0.00138204	0	0.00294005	0.00753929	0.00513386	0.00346697	0.00678975	0.00640086		0	0	0	0	0	0	0	0		0	0	0	0	0	0	0	0		0	0	0	0
Butyrivibrio unknown_species	0	0	0	0	0	0	0	0		0	0	0	0	0	0	0	0		0	0	0	0	0	0	0	0		0	0	0	0	0	0	0	0		0	0	0	0	0	0	0	0		0	0	0	0
Catonella morbi	0	0	0	0	0	0	0	0		0	0	0	0	0	0	0	0		0	0	0	0	0	0	0	0		0	0	0	0	0	0	0	0		0	0	0	0	0	0	0	0		0	0	0	0
Cellulosilyticum unknown_species	0	0.00118821	0	0	0	0	0	0		0	0	0	0	0	0	0	0		0	0	0	0	0	0	0	0		0	0	0	0	0	0	0	0		0	0	0	0	0	0	0	0		0	0	0	0
Christensenella timonensis	0	0	0	0	0	0	0	0		0	0	0	0	0	0	0	0		0	0	0	0	0	0	0	0		0	0	0	0	0	0	0	0		0	0	0	0	0	0	0	0		0	0	0	0
Christensenella unknown_species	0	0	0	0	0	0	0	0		0	0	0	0	0	0	0.0042059	0.00295078		0	0	0	0	0	0	0	0		0	0	0	0	0	0	0	0		0	0	0	0	0	0	0	0		0	0	0	0
Citrobacter portucalensis	0	0	0	0	0	0	0	0		0	0	0	0	0	0	0	0		0	0	0	0	0	0	0	0		0	0	0	0	0	0	0	0		0	0	0	0	0	0	0.00132452	0		0	0	0	0
Clostridioides difficile	0	0	0	0.0013712	0.00237095	0	0.00216574	0		0	0	0	0.00182126	0	0	0	0		0	0	0	0	0	0	0	0		0	0	0.00341845	0	0.00349096	0.00139629	0	0		0	0	0	0	0	0	0	0		0	0	0	0
Clostridioides unknown_species	0	0	0	0	0	0	0	0		0	0	0	0	0	0	0	0		0	0	0	0	0	0	0	0		0	0	0.00175174	0	0	0	0	0		0	0	0	0	0	0	0	0		0	0	0	0
Clostridium botulinum	0	0	0	0	0	0.00139433	0	0		0	0.00234326	0	0	0	0	0	0		0	0	0	0	0.00170267	0.00768639	0.0028247	0.00265612		0	0	0.00276441	0	0.00507452	0	0.00132255	0.00255121		0	0	0	0	0	0.00265257	0	0		0	0	0.00330717	0.00163721
Clostridium butyricum	0	0.0101568	0	0	0	0	0	0.00175647		0	0	0.00627027	0	0.00214707	0	0	0		0	0	0	0.00539777	0	0	0	0		0	0	0	0	0.00124616	0	0	0		0	0	0	0.00599892	0	0.00347326	0	0		0	0	0	0
Clostridium chauvoei	0	0.00206992	0	0	0	0	0	0		0	0	0	0	0.00227183	0	0	0		0	0	0	0	0	0	0	0		0	0	0	0	0	0	0	0		0	0	0	0	0	0	0	0		0	0	0	0
Clostridium ihumii	0	0	0	0	0	0	0	0		0	0	0	0	0	0	0	0		0	0	0	0	0	0	0	0		0	0	0	0	0	0	0	0		0	0	0	0	0	0	0	0		0	0	0	0
Clostridium innocuum	0	0	0	0	0	0	0	0		0	0	0	0	0	0	0	0		0	0	0	0	0	0	0	0		0	0	0	0	0	0	0	0		0	0	0	0	0	0	0	0		0	0	0	0
Clostridium nigeriense	0	0.00843341	0	0.00153807	0.00152591	0	0	0		0	0	0	0	0.00852401	0	0.00212155	0.00202992		0	0.00828918	0	0	0	0	0	0		0	0	0	0	0.00142945	0.00260842	0	0		0	0	0	0	0	0	0	0		0	0	0	0
Clostridium paraputrificum	0	0.00185371	0	0	0	0	0	0		0	0	0.0392992	0.0543116	0.00272667	0	0	0		0	0.0147369	0	0.00199467	0	0.00246138	0	0		0	0	0.0142815	0	0	0.00315099	0.00162822	0		0	0.0146944	0	0.00203081	0.00315324	0.00261324	0	0		0	0	0	0
Clostridium perfringens	0.0452037	0	0.0164519	0	0	0.00167835	0.013126	0.00724577		0	0.00227623	0.0055333	0.00496851	0	0	0.00152806	0		0	0	0	0	0	0.00313201	0	0		0	0.0380125	0.0162034	0	0.00386914	0.00831642	0.00840619	0		0	0.00169944	0	0.0278462	0.00381144	0	0	0		0	0	0	0
Clostridium transplantifaecale	0	0	0	0	0	0	0	0		0	0	0	0	0	0	0	0		0	0	0	0	0	0	0	0		0	0.00109524	0	0	0	0	0	0.00253041		0	0	0	0	0	0	0	0		0	0	0	0.00149929
Clostridium unknown_species	0	0.13713	0	0.0239186	0.0270626	0.00845621	0.0108327	0.015651		0	0.0128721	0.00987806	0.0152745	0.0865123	0.00502929	0.0260855	0.0282698		0.00450767	0.110923	0.0170462	0.0077261	0.00757611	0.0333617	0.0100777	0.0203018		0.0277386	0.071022	0.0380035	0.0175172	0.0633839	0.0608615	0.013588	0.157576		0.00204564	0.0408165	0.00741193	0.0437334	0.012465	0.0101357	0.0142688	0.00529446		0.0106304	0.0119486	0.0080253	0.0875334
Collinsella aerofaciens	0	0	0	0	0	0	0	0		0	0	0	0	0	0	0	0		0	0	0	0	0	0	0	0		0	0.0112262	0	0	0	0	0	0		0	0	0	0	0	0	0	0		0	0	0	0
Collinsella tanakaei	0	0	0	0	0	0	0	0		0	0	0	0	0	0	0	0		0	0	0	0	0	0	0	0		0	0	0	0	0	0	0	0		0	0	0	0	0	0	0	0		0	0	0	0
Collinsella unknown_species	0	0	0	0	0	0	0	0		0	0	0	0	0	0	0	0		0	0	0	0	0	0	0	0		0	0	0	0	0	0	0	0		0	0	0	0	0	0	0	0		0	0	0	0
Coprococcus comes	0	0	0	0	0	0	0	0		0	0	0	0	0	0	0	0		0.00367182	0	0	0	0	0	0	0		0	0	0	0.00182167	0	0	0	0		0.00151016	0	0	0	0	0	0	0		0	0	0	0
Coprococcus eutactus	0	0	0	0	0	0	0	0		0	0	0	0	0	0	0.0194388	0.0163185		0	0	0	0	0	0	0	0		0	0	0	0	0	0	0	0		0	0	0	0	0	0	0	0		0	0	0	0
Coprococcus unknown_species	0	0	0	0	0	0	0	0		0	0	0	0	0	0	0	0		0.00274541	0	0	0	0	0	0	0		0	0	0	0.0018198	0	0	0	0.00389147		0	0	0	0	0	0	0	0		0	0.00417792	0	0
Cutibacterium acnes	0	0	0	0.00269176	0.00331194	0.003925	0.00306755	0		0	0.0734954	0.00424699	0.00500286	0.00291264	0.00599153	0.0039933	0		0	0	0	0	0	0	0	0		0	0	0	0	0	0	0	0		0	0	0	0	0	0	0	0		0	0.00295065	0	0
Cutibacterium unknown_species	0	0	0	0	0	0	0	0		0	0.00338029	0	0	0	0	0	0		0	0	0	0	0	0	0	0		0	0	0	0	0	0	0	0		0	0	0	0	0	0	0	0		0	0	0	0
Desulfovibrio piger	0	0	0	0	0	0	0	0		0	0	0	0	0	0	0	0		0	0	0	0	0	0	0	0		0	0	0	0	0	0	0	0		0.00530441	0	0	0	0	0	0.00306451	0.00374158		0	0	0	0
Desulfovibrio unknown_species	0	0	0	0	0	0	0	0		0	0	0	0	0	0	0	0		0	0	0	0	0	0	0	0		0	0	0	0	0	0	0	0		0.00283534	0	0	0	0	0	0	0		0	0	0	0
Dethiosulfovibrio unknown_species	0	0	0	0	0	0	0	0		0	0	0	0	0	0	0.00456569	0.00362293		0	0	0	0	0	0	0	0		0	0	0	0	0	0	0	0		0.00186106	0	0	0	0	0	0	0		0	0	0	0
Dialister succinatiphilus	0	0	0	0	0	0	0	0		0	0	0	0	0	0	0	0		0	0	0	0	0	0	0	0		0	0	0	0	0	0	0	0		0	0	0	0	0	0	0	0		0	0	0	0
Dialister unknown_species	0	0	0	0	0	0	0	0		0	0	0	0	0	0	0	0		0	0	0	0	0	0	0	0		0	0	0	0	0	0	0	0		0	0	0	0	0	0	0	0		0.00603679	0	0	0
Dielma fastidiosa	0	0	0	0	0	0	0	0		0	0	0	0	0	0	0	0		0.00217136	0	0	0	0	0	0	0		0	0	0	0	0	0	0	0		0	0	0	0	0	0	0	0		0	0	0	0
Dorea formicigenerans	0	0	0	0	0	0	0	0		0	0	0	0	0	0	0	0		0.0181069	0	0	0	0	0	0	0		0	0	0	0.00211139	0	0	0	0		0.00134725	0	0	0	0	0	0	0		0	0	0	0
Dorea longicatena	0	0	0	0	0	0	0	0		0	0	0	0	0	0	0	0		0.00984909	0	0	0	0	0	0	0		0	0	0	0	0	0	0	0		0	0	0	0	0	0	0	0		0	0	0	0
Dorea unknown_species	0	0	0	0	0	0	0	0		0	0	0	0	0	0	0	0		0.00637481	0	0	0	0	0	0	0		0	0	0.00286264	0.00266156	0.0022012	0	0	0.0073878		0.00155971	0	0	0	0	0	0	0		0	0.00774828	0.00189403	0.00339856
Duodenibacillus unknown_species	0	0	0	0	0	0	0	0		0	0	0	0	0	0	0	0		0	0	0	0	0	0	0	0		0	0	0.00769331	0.00235218	0	0	0.00382098	0.00580785		0	0	0	0	0	0	0	0		0	0	0	0
Dysosmobacter unknown_species	0	0	0	0	0	0	0	0		0	0	0	0	0	0	0	0		0.0164493	0	0	0	0	0	0	0		0.0113959	0	0	0.00644442	0	0	0	0		0.019953	0	0	0	0	0	0	0		0.00384129	0	0	0
Dysosmobacter welbionis	0	0	0	0	0	0	0	0		0	0	0	0	0	0	0.00619391	0.00661096		0.00368726	0	0	0	0	0	0	0		0.00227918	0	0	0	0	0	0	0		0.00185797	0	0	0	0	0	0	0		0	0	0	0
Eggerthella lenta	0	0	0	0	0	0.00165385	0	0.00595903		0	0	0	0	0	0	0	0		0	0	0	0	0	0	0	0		0	0	0	0	0	0	0	0		0	0	0	0.00163025	0	0	0	0		0	0	0	0
Eisenbergiella massiliensis	0	0	0	0	0	0	0	0		0	0	0	0	0	0	0	0		0.00229042	0	0	0	0	0	0	0		0	0	0	0.00116106	0	0	0	0		0	0	0	0	0	0	0	0		0.00145121	0	0	0
Eisenbergiella tayi	0	0	0	0	0	0	0	0		0	0	0	0	0	0	0	0		0.00367598	0	0	0	0	0	0	0		0.00414769	0	0	0	0	0	0	0.00143583		0.00057524	0	0	0	0	0	0	0.00234439		0.00109415	0	0	0
Eisenbergiella unknown_species	0	0	0	0	0	0	0	0		0	0	0	0	0	0	0	0		0.00143434	0	0	0	0	0	0	0		0.00141825	0.00094245	0	0.00139475	0	0	0	0.00361106		0	0	0	0	0	0	0	0		0.00127321	0	0	0.00098552
Emergencia timonensis	0	0	0	0	0	0	0	0		0	0	0	0	0	0	0	0		0	0	0	0	0	0	0	0		0	0	0	0	0	0	0	0		0	0	0	0	0	0	0	0		0.00284993	0	0	0
Enterobacter roggenkampii	0	0	0	0	0	0	0	0		0	0	0	0	0	0	0	0		0	0	0	0	0	0	0	0		0	0	0	0	0	0	0	0		0	0	0	0	0	0	0	0		0	0	0	0
Enterocloster asparagiformis	0	0	0	0	0	0	0	0		0	0	0	0	0	0	0	0		0.00272575	0	0	0	0	0	0	0		0.00595952	0	0	0.00207772	0	0	0	0.00101111		0.00070408	0	0	0	0	0	0	0		0.0101299	0	0	0
Enterocloster bolteae	0	0	0	0	0	0	0	0		0	0	0	0	0	0	0	0		0.00096624	0	0.00251339	0	0	0	0	0		0.00114652	0.00091224	0	0.00102097	0	0	0	0.00387364		0	0	0	0	0	0	0	0		0.00786477	0.00108981	0	0.0190933
Enterocloster clostridioformis	0	0	0	0.00125412	0	0	0	0		0	0	0.00372358	0	0	0	0.00092868	0		0	0	0.00187883	0	0	0	0	0		0	0	0	0	0	0	0	0.00091645		0	0	0	0	0	0.00603886	0.00178935	0.00230943		0.00530143	0	0.00124097	0.00225447
Enterocloster unknown_species	0	0	0	0	0	0	0	0		0	0	0	0	0	0	0	0		0.00992345	0	0.00187341	0	0	0	0	0.00115674		0.0100635	0.00346003	0.00341827	0.0147374	0	0	0.00113569	0.0179879		0.00216893	0.00115026	0	0.00088853	0	0.00111547	0.00188544	0.00090902		0.018129	0.00147827	0	0.00511805
Enterococcus casseliflavus	0	0.00292334	0	0	0	0	0	0		0	0	0	0	0	0	0	0		0	0.0160942	0	0	0	0	0	0		0	0	0	0	0	0	0	0		0	0.00666972	0	0	0	0.0086887	0	0.00215379		0	0	0	0
Enterococcus cecorum	0	0	0	0	0	0	0	0		0.0027818	0	0	0	0	0	0	0		0	0	0	0	0	0	0	0		0	0	0	0	0	0	0	0		0	0	0	0	0	0	0	0		0	0	0	0
Enterococcus faecalis	0.0148964	0	0.166223	0.00402746	0.00530331	0.0172482	0.00805504	0.00481078		0.105197	0	0	0	0	0	0	0		0	0.00308361	0	0	0	0	0	0.00925067		0	0.00291759	0	0	0	0	0	0		0	0.00313425	0	0	0	0.00600892	0.00230775	0.00303286		0	0	0	0
Enterococcus faecium	0.0962469	0	0.00249361	0	0	0	0	0		0	0	0	0	0	0	0	0		0	0.0153061	0	0	0	0	0	0		0	0	0	0	0	0	0	0		0	0	0	0	0	0	0	0		0	0	0	0
Enterococcus gallinarum	0	0.136495	0	0	0	0	0	0		0	0	0	0	0	0	0	0		0	0.0250697	0	0	0.0134779	0.0211476	0	0		0	0	0	0	0	0	0	0		0	0	0	0	0	0	0	0		0	0	0	0
Enterococcus thailandicus	0	0	0	0	0	0	0	0		0	0	0	0	0	0	0	0		0	0.0142344	0	0	0	0.00333277	0	0		0	0	0	0	0	0	0	0		0	0	0	0	0	0	0	0		0	0	0	0
Enterococcus unknown_species	0.0101587	0.00432931	0.00267805	0	0	0	0	0		0.00710816	0	0	0	0	0	0	0		0	0.0029718	0	0	0	0	0	0		0	0	0	0	0	0	0	0		0	0.016496	0	0	0	0	0	0		0	0	0	0
Erysipelatoclostridium ramosum	0.00443016	0	0	0.0254423	0	0.0112598	0.00177585	0.00965598		0	0	0	0	0	0	0	0		0	0	0	0	0	0	0	0		0	0	0	0	0	0	0	0		0	0.0127226	0.0020939	0.0208951	0	0	0	0		0	0	0.00414194	0.0060997
Erysipelatoclostridium unknown_species	0	0	0	0	0	0	0	0		0	0	0	0	0	0	0	0		0	0	0	0	0	0	0	0		0	0	0	0	0	0	0	0		0	0.0133033	0	0.0210093	0	0	0	0		0	0	0	0
Escherichia albertii	0.00537721	0.00248194	0.00362641	0.00456536	0.00375679	0.00442255	0.00516827	0.00428216		0.00234858	0.00180826	0.00194497	0.00199315	0.00124015	0.0023888	0.00138282	0.0013681		0	0.00163474	0	0	0	0	0	0		0	0	0	0	0	0	0	0		0	0	0	0	0	0	0	0		0	0	0	0
Escherichia coli	0.681827	0.451093	0.79812	0.85299	0.829334	0.832477	0.865894	0.500855		0.547303	0.481602	0.513652	0.466637	0.280981	0.501753	0.376301	0.274398		0.0126601	0.339447	0.0758159	0.0630167	0.174977	0.0506584	0.0497497	0.0636116		0.00124596	0.0162541	0.0323646	0.00214831	0.0881646	0.0939013	0.146041	0.0114868		0.0012272	0.04883	0.0272132	0.0574969	0.0231277	0.223918	0.0696014	0.086256		0.00273414	0.00759433	0.0282643	0.0354715
Escherichia fergusonii	0.00281345	0.00195981	0.00282444	0.00291285	0.00255322	0.00267244	0.00292348	0.00217135		0.00446042	0.00276802	0.00462769	0.00344255	0.00213381	0.00425184	0.00276021	0.00194728		0	0.00141024	0	0	0	0	0	0		0	0	0	0	0	0	0	0		0	0	0	0	0	0	0	0		0	0	0	0
Escherichia unknown_species	0.00684304	0.00694287	0.00758201	0.0294307	0.0188855	0.0105996	0.00817821	0.00500096		0.011079	0.0181887	0.017024	0.0160128	0.0050007	0.0198269	0.0137176	0.00453413		0	0.00172887	0	0	0	0	0	0		0	0	0	0	0	0	0	0		0	0.0509713	0	0.053741	0.0010788	0.00567549	0.00340395	0.00286688		0	0	0	0.00116171
Eubacterium ramulus	0	0	0	0	0	0	0	0		0	0	0	0	0	0	0	0		0.00173026	0	0	0	0	0	0	0		0	0	0	0	0	0	0	0		0	0	0	0	0	0	0	0		0	0	0	0
Eubacterium rectale	0	0	0	0	0	0	0	0		0	0	0	0	0	0	0.0152268	0.0129984		0	0	0	0	0	0	0	0		0	0	0	0	0	0	0	0		0	0	0	0	0	0	0	0		0	0	0	0
Eubacterium unknown_species	0	0	0	0	0	0	0	0		0	0	0	0	0	0	0	0		0.00230307	0	0	0	0	0	0	0		0	0	0	0.00229422	0	0	0	0.00249373		0.00174304	0	0	0	0	0	0	0		0	0	0	0
Evtepia gabavorous	0	0	0	0	0	0	0	0		0	0	0	0	0	0	0.00270437	0.00248782		0	0	0	0	0	0	0	0		0	0	0	0	0	0	0	0		0	0	0	0	0	0	0	0		0	0	0	0
Extibacter unknown_species	0	0	0	0	0	0	0	0		0	0	0	0	0	0	0	0		0	0	0	0	0	0	0	0		0	0	0	0	0.001682	0	0	0.0031631		0	0	0	0	0	0	0	0		0	0.00336517	0	0.00236491
Facklamia hominis	0	0	0	0	0	0	0	0		0	0	0	0	0	0	0	0		0	0	0	0	0	0	0	0		0	0	0	0	0	0	0	0		0	0	0	0	0	0	0	0		0.00325067	0	0	0
Faecalibacillus intestinalis	0	0	0	0	0	0	0	0		0	0	0	0	0	0	0	0		0	0	0	0	0	0	0	0		0	0.00193186	0	0	0	0	0.00211204	0		0	0	0	0	0	0	0	0		0	0	0	0
Faecalibacterium prausnitzii	0	0	0	0	0	0	0	0		0	0	0	0	0	0	0.109603	0.0926033		0.00185299	0	0	0	0	0	0	0		0	0	0	0	0	0	0	0		0.0027168	0	0	0	0	0	0	0		0	0	0	0
Faecalibacterium unknown_species	0	0	0	0	0	0	0	0		0	0	0	0	0	0	0.00859224	0.00445351		0.00197177	0	0	0	0	0	0	0		0	0	0	0	0	0	0	0		0.00412204	0	0	0	0	0	0	0		0.0043177	0	0	0
Faecalimonas umbilicata	0	0	0	0	0	0	0	0		0	0	0	0	0	0	0	0		0	0	0	0	0	0	0	0		0	0	0	0	0	0	0	0		0	0	0	0	0	0	0	0		0	0	0	0
Faecalimonas unknown_species	0	0	0	0	0	0	0	0		0	0	0	0	0	0	0	0		0.00293184	0	0	0	0	0	0	0		0	0	0	0	0	0	0	0		0	0	0	0	0	0	0	0		0	0.00250921	0	0
Flavonifractor plautii	0	0	0	0	0	0	0	0		0	0	0	0	0	0	0	0		0.043455	0	0.00401819	0.00339054	0.00158661	0	0	0.00173019		0.0144079	0	0	0.00979338	0	0	0	0.0389052		0.00877491	0	0	0	0	0	0.00644874	0.00741345		0.00604802	0.00906346	0.00668699	0.0445319
Flavonifractor unknown_species	0	0	0	0	0	0	0	0		0	0	0	0	0	0	0	0		0.0136452	0	0	0	0	0	0	0		0.00537098	0	0	0.00406244	0	0	0	0.00353346		0.00551151	0	0	0	0	0	0	0		0.00652549	0.00200628	0	0.00134316
Fournierella massiliensis	0	0	0	0	0	0	0	0		0	0	0	0	0	0	0	0		0	0	0	0	0	0	0	0		0	0	0	0	0	0	0	0		0	0	0	0	0	0	0	0		0	0	0	0
Fournierella unknown_species	0	0	0	0	0	0	0	0		0	0	0	0	0	0	0	0		0	0	0	0	0	0	0	0		0	0	0	0	0	0	0	0		0	0	0	0	0	0	0	0		0	0	0	0
Fusobacterium gonidiaformans	0	0	0	0	0	0	0	0		0	0	0	0	0	0	0.00304426	0.00368789		0	0	0	0	0	0	0	0		0	0	0	0	0	0	0	0		0	0	0	0	0	0	0	0		0	0	0	0
Fusobacterium necrophorum	0	0	0	0	0	0	0	0		0	0	0	0	0	0	0	0		0	0	0	0	0	0	0	0		0	0	0	0	0	0	0	0		0	0	0	0	0	0	0	0		0	0	0	0
Fusobacterium ulcerans	0	0	0	0	0	0	0	0		0	0	0	0	0	0	0	0		0	0	0	0	0	0	0	0		0	0	0	0	0	0	0	0		0	0	0	0	0	0	0	0		0	0	0	0
Fusobacterium unknown_species	0	0	0	0	0	0	0	0		0	0	0	0	0	0	0	0		0.00255331	0	0	0	0	0	0	0		0	0	0	0	0	0	0	0		0	0	0	0	0	0	0	0		0	0	0	0
Gemmiger formicilis	0	0	0	0	0	0	0	0		0	0	0	0	0	0	0.0164435	0.0147083		0	0	0	0	0	0	0	0		0	0	0	0	0	0	0	0		0	0	0	0	0	0	0	0		0	0	0	0
Gemmiger unknown_species	0	0	0	0	0	0	0	0		0	0	0	0	0	0	0.00237364	0.00161753		0	0	0	0	0	0	0	0		0	0	0	0	0	0	0	0		0.0015003	0	0	0	0	0	0	0		0	0	0	0
Holdemania filiformis	0	0	0	0	0	0	0	0		0	0	0	0	0	0	0	0		0	0	0	0	0	0	0	0		0	0	0	0	0	0	0	0		0	0	0	0.00165155	0	0	0	0		0	0	0	0
Holdemania unknown_species	0	0	0	0	0	0	0	0		0	0	0	0	0	0	0	0		0	0	0	0	0	0	0	0		0	0	0	0	0	0	0	0		0	0	0	0.00198288	0	0	0	0		0	0	0	0
Hungatella effluvii	0	0	0	0	0	0	0	0		0	0	0	0	0	0	0	0		0	0	0	0	0	0	0	0		0.00126864	0	0	0.003498	0	0	0	0.00343796		0	0	0	0	0.00191792	0.00114819	0.0257695	0.00367914		0.00856266	0	0	0.0122997
Hungatella hathewayi	0	0	0	0	0	0	0	0		0	0	0	0	0	0	0	0		0	0	0	0	0	0	0	0		0.022267	0	0	0.0152014	0	0	0	0.031377		0.00178525	0	0	0	0	0	0.00235459	0.00280974		0	0	0	0.00526122
Hungatella unknown_species	0	0	0	0	0	0	0	0		0	0	0	0	0	0	0	0		0.00218824	0	0	0	0	0	0	0		0.00315096	0.00200063	0	0.0050572	0	0	0	0.00701874		0.00130747	0.00082767	0	0	0	0	0.00240909	0		0.0039854	0	0	0.00421855
Intestinibacillus massiliensis	0	0	0	0	0	0	0	0		0	0	0	0	0	0	0	0		0	0	0.00297434	0	0	0	0	0		0	0	0	0	0	0	0	0		0	0	0	0	0	0	0	0		0	0	0	0
Intestinimonas butyriciproducens	0	0	0	0	0	0	0	0		0	0	0	0	0	0	0	0		0.00321178	0	0	0	0	0	0	0		0.00246483	0	0	0	0	0	0	0		0.00290966	0	0	0	0	0	0	0		0	0	0	0
Intestinimonas massiliensis	0	0	0	0	0	0	0	0		0	0	0	0	0	0	0.00174189	0.00179271		0	0	0	0	0	0	0	0		0	0	0	0	0	0	0	0		0	0	0	0	0	0	0	0		0	0	0	0
Intestinimonas unknown_species	0	0	0	0	0	0	0	0		0	0	0	0	0	0	0.00200554	0		0.0170312	0	0	0	0	0	0	0		0.00775272	0	0	0.00557698	0	0	0	0.00233648		0.00798311	0	0	0	0	0	0	0		0.00793497	0.00246377	0	0
Kineothrix unknown_species	0	0	0	0	0	0	0	0		0	0	0	0	0	0	0	0		0	0	0	0	0	0	0	0		0	0	0	0	0	0	0	0		0	0	0	0	0	0	0	0		0	0	0	0
Klebsiella unknown_species	0	0	0	0	0	0	0	0		0	0	0	0	0	0	0	0		0	0.00131385	0	0	0	0	0	0		0	0	0	0	0	0	0	0		0	0	0	0	0	0	0	0		0	0	0	0
Lachnoclostridium pacaense	0	0	0	0	0	0	0	0		0	0	0	0	0	0	0	0		0	0	0	0	0	0	0	0		0	0	0	0	0	0	0	0.00338892		0	0	0	0	0	0	0	0		0	0	0	0
Lachnoclostridium unknown_species	0	0	0	0	0	0	0	0		0	0	0	0	0	0	0	0		0.0038836	0	0	0	0	0	0	0		0.00369559	0.0025901	0.00574026	0.00826469	0	0	0.00164106	0.0114928		0	0	0	0	0	0	0.00209865	0		0.00866822	0.00260162	0	0.00380334
Lachnospira eligens	0	0	0	0	0	0	0	0		0	0	0	0	0	0	0.0249663	0.0237397		0	0	0	0	0	0	0	0		0	0	0	0.00196469	0	0	0	0		0	0	0	0	0	0	0	0		0	0	0	0
Lacrimispora unknown_species	0	0	0	0	0	0	0	0		0	0	0	0	0	0	0	0		0.00186758	0	0	0	0	0	0	0		0.00163121	0.00108493	0	0.0032565	0	0	0	0.00450261		0	0	0	0	0	0	0	0		0.00191305	0	0	0.00127084
Lactococcus lactis	0	0	0	0	0	0	0	0		0	0	0	0	0	0	0.00188124	0		0	0	0	0	0	0	0	0		0	0	0	0	0	0	0	0		0	0	0	0	0	0	0	0		0	0	0	0
Lactococcus unknown_species	0	0	0	0	0	0	0	0		0.0019463	0	0	0	0	0	0	0		0	0	0	0	0	0	0	0		0	0	0	0	0	0	0	0		0	0	0	0	0	0	0	0		0	0	0	0
Lactonifactor longoviformis	0	0	0	0	0	0	0	0		0	0	0	0	0	0	0	0		0	0	0	0	0	0	0	0		0	0	0	0	0	0	0	0		0	0	0	0	0	0	0	0		0	0	0	0
Massilibacillus unknown_species	0	0	0	0	0	0	0	0		0	0	0	0	0	0	0	0		0	0	0	0	0	0	0	0		0	0	0	0	0	0	0	0		0	0	0	0	0	0	0	0		0	0	0	0
Massilimaliae unknown_species	0	0	0	0	0	0	0	0		0	0	0	0	0	0	0.00370471	0.00261024		0	0	0	0	0	0	0	0		0	0	0	0	0	0	0	0		0	0	0	0	0	0	0	0		0	0	0	0
Massilistercora unknown_species	0	0	0	0	0	0	0	0		0	0	0	0	0	0	0	0		0	0	0	0	0	0	0	0		0	0	0	0	0	0	0	0		0	0	0	0	0	0	0	0		0	0.0019997	0	0
Mediterranea massiliensis	0	0	0	0	0	0	0	0		0	0	0	0	0	0	0	0		0	0	0	0	0	0	0	0		0	0	0	0	0	0	0	0		0	0	0	0	0	0	0	0		0	0	0	0
Mediterraneibacter butyricigenes	0	0	0	0	0	0	0	0		0	0	0	0	0	0	0	0.00165046		0	0	0	0	0	0	0	0		0	0	0	0	0	0	0	0		0	0	0	0	0	0	0	0		0	0	0	0
Mediterraneibacter unknown_species	0	0	0	0	0	0	0	0		0	0	0	0	0	0	0	0		0	0	0	0	0	0	0	0		0	0	0.00265942	0	0	0	0	0.00560333		0	0	0	0	0	0	0	0		0	0.00742832	0	0.0019738
Merdimonas unknown_species	0	0	0	0	0	0	0	0		0	0	0	0	0	0	0	0		0	0	0	0	0	0	0	0		0	0	0	0	0	0	0	0.00199637		0	0	0	0	0	0	0	0		0	0.00182481	0	0
Morganella morganii	0	0	0	0	0	0	0	0		0	0	0	0	0	0	0	0		0	0.152893	0.0067074	0.0114161	0.0134377	0.0073921	0.00937013	0.00571876		0	0	0	0	0	0	0	0		0	0.0015928	0.0123099	0.00401922	0.0130416	0.0219651	0.030788	0.0643875		0	0.0128454	0.0271384	0.0196762
Morganella unknown_species	0	0	0	0	0	0	0	0		0	0	0	0	0	0	0	0		0	0.00315514	0	0	0	0	0	0		0	0	0	0	0	0	0	0		0	0.00150138	0	0.00362935	0	0	0	0		0	0	0	0
Muricomes unknown_species	0	0	0	0	0	0	0	0		0	0	0	0	0	0	0	0		0	0	0	0	0	0	0	0		0	0	0	0	0	0	0	0		0	0	0	0	0	0	0	0		0	0.00184995	0	0
Niameybacter massiliensis	0	0.194373	0	0.0281663	0.0284714	0.0585302	0.0578474	0.0660364		0	0.0347722	0.0158111	0.0295386	0.0459854	0.0350527	0.0422628	0.02255		0	0	0	0.00286831	0.00299744	0.00691358	0.00195964	0		0	0	0.0308506	0	0.0649636	0.0101184	0.00362946	0		0	0.0360757	0.00661113	0.00186359	0	0	0	0		0	0	0	0
Niameybacter unknown_species	0	0.0231073	0	0.0039554	0.00390133	0.00593523	0.00596169	0.00640032		0	0.00521945	0.00197311	0.00302286	0.00429276	0.00483484	0.00558101	0.00227906		0	0	0	0	0	0	0	0		0	0	0.00246565	0	0.00637206	0	0	0		0	0.050386	0	0.00372716	0	0	0	0		0	0	0	0
Obesumbacterium unknown_species	0	0	0	0	0	0	0	0		0	0	0	0	0	0	0	0		0	0	0	0	0	0	0	0		0	0	0	0	0	0	0	0		0	0	0	0	0	0.00120663	0	0		0	0	0	0
Oscillibacter unknown_species	0	0	0	0	0	0	0	0		0	0	0	0	0	0	0	0		0.00612218	0	0	0	0	0	0	0		0.00336812	0	0	0.00244563	0	0	0	0		0.00641768	0	0	0	0	0	0	0		0	0	0	0
Oscillibacter valericigenes	0	0	0	0	0	0	0	0		0	0	0	0	0	0	0	0		0	0	0	0	0	0	0	0		0	0	0	0	0	0	0	0		0	0	0	0	0	0	0	0		0	0	0	0
Paeniclostridium unknown_species	0	0	0	0	0	0	0	0		0	0	0	0	0	0	0	0		0	0	0	0	0	0.00224178	0	0		0	0	0.00209882	0	0	0	0	0		0	0	0	0.00160064	0	0	0	0		0	0	0	0
Papillibacter cinnamivorans	0	0	0	0	0	0	0	0		0	0	0	0	0	0	0	0		0	0	0	0	0	0	0	0		0	0	0	0	0	0	0	0		0	0	0	0	0	0	0	0		0	0	0	0
Papillibacter unknown_species	0	0	0	0	0	0	0	0		0	0	0	0	0	0	0.00165262	0		0	0	0	0	0	0	0	0		0	0	0	0	0	0	0	0		0	0	0	0	0	0	0	0		0	0	0	0
Parabacteroides distasonis	0	0.0011699	0	0.00143609	0.010445	0.00458227	0	0.00345777		0	0	0	0	0	0	0.00133449	0.00141366		0.0286672	0.00142187	0.00528508	0.00471747	0.00446526	0.00554127	0.00320348	0.00305535		0.00143657	0.0082124	0.0242451	0.00447737	0.140401	0.0177275	0.0142165	0.0197788		0.0480271	0.00657757	0.0605939	0.0413665	0.103323	0.152651	0.183702	0.175659		0.00839911	0.0343171	0.0575063	0.0466816
Parabacteroides goldsteinii	0	0	0	0	0	0	0	0		0	0	0	0	0	0	0	0		0	0	0	0	0	0	0	0		0	0	0	0	0	0	0	0		0	0	0	0	0	0	0	0		0	0	0	0
Parabacteroides gordonii	0	0	0	0	0	0	0	0		0	0	0	0	0	0	0	0		0	0	0	0	0	0	0	0		0	0	0	0	0	0	0	0		0	0	0	0	0	0	0	0		0	0.00144587	0	0
Parabacteroides johnsonii	0	0	0	0	0	0	0	0		0	0	0	0	0	0	0	0		0	0	0	0	0	0	0	0		0.00213021	0.0136285	0.0105043	0.00783426	0.0252753	0.0131234	0.0179477	0.00522965		0	0	0	0	0	0	0	0		0	0	0	0
Parabacteroides merdae	0	0	0	0	0	0	0	0		0	0	0	0	0	0	0.00237681	0.00208414		0.0133911	0	0.0135294	0.0163587	0.0186903	0.0195247	0.00723978	0.00996746		0.00111371	0.00125588	0.00123737	0.00113109	0.00304342	0	0.00185969	0		0.00128352	0	0.00248129	0	0.00192423	0.00316817	0.00159133	0		0	0	0	0
Parabacteroides unknown_species	0	0	0	0	0	0	0	0.00224835		0	0	0	0	0.00134273	0	0	0		0.00139169	0	0.00115564	0.00115029	0.00135066	0.00200087	0	0		0	0.00112697	0.00116191	0	0.00282311	0.00160593	0.0014759	0		0.00454572	0.00845517	0.00260986	0.0468931	0.0041802	0.0047644	0.00510719	0.0061565		0.00097331	0.00203141	0.00316619	0.00233459
Paraclostridium bifermentans	0	0	0	0	0	0	0.00283965	0		0	0.00560831	0.00870588	0.00148077	0.00363451	0.0129808	0.00310113	0.00184227		0	0.0816791	0	0	0.00489016	0.0259983	0.00198434	0		0	0.0502276	0.00180036	0	0.00781849	0	0.0125472	0		0	0.00709082	0.0134484	0.0343248	0	0	0	0		0	0	0	0
Paraclostridium unknown_species	0	0	0	0	0	0	0	0		0	0	0	0	0	0	0	0		0	0.00294015	0	0	0	0	0	0		0	0	0.00169991	0	0	0	0	0		0	0.00793588	0	0.0334864	0	0	0	0		0	0	0	0
Paraprevotella xylaniphila	0	0	0	0	0	0	0	0		0	0	0	0	0	0	0.0033761	0.00290911		0	0	0	0	0	0	0	0		0	0	0	0	0	0	0	0		0	0	0	0	0	0	0	0		0	0	0	0
Parasutterella excrementihominis	0	0	0	0	0	0	0	0		0	0	0	0	0	0	0	0		0.00953878	0	0	0	0	0	0	0		0	0	0	0	0	0	0	0		0.0334711	0	0	0	0	0	0.00219993	0.0033082		0	0	0	0
Parasutterella unknown_species	0	0	0	0	0	0	0	0		0	0	0	0	0	0	0	0		0	0	0	0	0	0	0	0		0	0	0	0	0	0	0	0		0.00279789	0	0	0	0	0	0	0		0	0	0	0
Peptoniphilus unknown_species	0	0	0	0	0	0	0	0		0	0	0	0	0	0	0	0		0	0	0	0	0	0	0	0		0	0	0	0	0	0	0	0		0	0	0	0	0	0	0	0		0	0.00350679	0	0
Peptoniphilus vaginalis	0	0	0	0	0	0	0	0		0	0	0	0	0	0	0	0		0	0	0	0	0	0	0	0		0	0	0	0	0	0	0	0		0	0	0	0	0	0	0	0		0	0	0	0
Petroclostridium unknown_species	0	0	0	0	0	0	0	0		0	0	0	0	0	0	0.0150153	0.0115207		0	0	0	0	0	0	0	0		0	0	0	0	0	0	0	0		0	0	0	0	0	0	0	0		0	0	0	0
Phascolarctobacterium faecium	0	0	0	0	0	0	0	0		0	0	0	0	0	0	0	0		0	0	0	0	0	0	0	0		0	0	0	0	0	0	0	0		0	0	0	0	0	0	0	0		0	0	0	0
Phascolarctobacterium succinatutens	0	0	0	0	0	0	0	0		0	0	0	0	0	0	0	0		0.0284774	0	0.0162852	0	0	0	0	0		0	0	0	0	0	0	0	0		0	0	0	0	0	0	0	0		0	0	0	0
Phascolarctobacterium unknown_species	0	0	0	0	0	0	0	0		0	0	0	0	0	0	0	0		0.0100688	0	0.00609637	0	0	0	0	0		0	0	0	0	0	0	0	0		0	0	0	0	0	0	0	0		0	0	0	0
Phocaeicola coprocola	0	0	0	0	0	0	0	0		0	0	0	0	0	0	0.002491	0.00261495		0	0	0	0	0	0	0	0		0.00594675	0.00347313	0	0.00380363	0.00152145	0.00232761	0.00227866	0		0.00169749	0	0	0	0.00315479	0	0	0.00156809		0	0	0	0
Phocaeicola coprophilus	0	0	0	0	0	0	0	0		0	0	0	0	0	0	0.0105221	0.0100024		0	0	0	0	0	0	0	0		0	0	0	0	0	0	0	0		0	0	0	0	0	0	0	0		0	0	0	0
Phocaeicola dorei	0	0.00190345	0	0	0	0	0	0.00459147		0	0	0	0	0	0	0.00282419	0.00306709		0.0223826	0	0.0224899	0.0369082	0.0145639	0.00349998	0.0157015	0.0191721		0	0.00394183	0.00379262	0.00204385	0.00402181	0.00426417	0.00240649	0.00313698		0.00579999	0.00265983	0.0144264	0.00724189	0.0165063	0.0202082	0.0239926	0.0291174		0.00119577	0.00112602	0	0
Phocaeicola massiliensis	0	0	0	0	0	0	0	0		0	0	0	0	0	0	0	0		0.00186421	0	0	0	0	0	0	0		0	0	0	0	0	0	0	0		0.00660271	0.0014139	0.013283	0	0.00827821	0.00210241	0	0.00131771		0	0	0	0
Phocaeicola paurosaccharolyticus	0	0	0	0	0	0	0	0		0	0	0	0	0	0	0	0		0	0	0	0	0	0	0	0		0	0	0	0	0	0	0	0		0	0	0	0	0	0	0	0		0	0.00158941	0	0
Phocaeicola plebeius	0	0	0	0	0	0	0	0		0	0	0	0	0	0	0	0		0	0	0	0	0	0	0	0		0	0	0	0	0	0	0	0		0.00863194	0	0	0	0.00609328	0.00721846	0	0		0	0	0	0
Phocaeicola unknown_species	0	0	0	0	0	0	0	0.00219545		0	0	0.00132252	0.00155264	0.00171456	0	0.0016298	0.00175673		0.00160935	0	0.00141006	0.00203368	0	0.00131648	0	0		0	0.00244164	0.00231271	0.00326949	0.00327508	0.00301824	0.0012353	0.0013671		0.0133275	0.00839916	0.00385389	0.0167001	0.00699313	0.00535216	0.00218623	0.00200452		0.00139285	0.00252583	0.00225637	0.00135735
Phocaeicola vulgatus	0	0	0	0	0.00156181	0	0	0.0132883		0	0	0	0	0	0	0.00240398	0.00314354		0.00625894	0	0.0158621	0.020123	0.00642145	0.00468948	0.0100892	0.0126487		0.0012197	0.0229541	0.0289382	0.0165375	0.0274132	0.0292783	0.0138174	0.020893		0.00360402	0	0.00221686	0.00119158	0.00356309	0.00214123	0.00393713	0.00387602		0.00127833	0.00255758	0	0
Prevotella bivia	0	0	0	0	0	0	0	0		0	0	0	0	0	0	0	0		0	0	0	0	0	0	0	0		0	0	0	0	0	0	0	0		0	0	0	0	0	0	0	0		0	0	0	0
Prevotella disiens	0	0	0	0	0	0	0	0		0	0	0	0	0	0	0	0		0	0	0	0	0	0	0	0		0.0018952	0	0	0	0	0	0	0		0	0	0	0	0	0	0	0		0	0	0	0
Prevotella lascolaii	0	0	0	0	0	0	0	0		0	0	0	0	0	0	0	0		0	0	0	0	0	0	0	0		0	0.00136392	0	0.0016567	0	0	0	0		0	0	0	0	0	0	0	0		0	0	0	0
Prevotella oulorum	0	0	0	0	0	0	0	0		0	0	0	0	0	0	0.0117568	0.011802		0	0	0	0	0	0	0	0		0	0	0	0	0	0	0	0		0	0	0	0	0	0	0	0		0	0	0	0
Prevotella unknown_species	0	0	0	0	0	0	0	0		0	0	0	0	0	0	0.00220886	0.00167519		0.00211782	0	0.0030633	0.00239768	0.00226949	0	0.00280991	0.00293279		0	0	0	0	0	0	0	0		0.0025249	0	0	0	0	0	0	0		0.00390737	0.005114	0.00396496	0.00293346
Proteus mirabilis	0	0	0	0	0	0	0	0		0	0.00129791	0	0	0	0	0	0		0	0	0	0	0	0	0	0		0	0	0	0	0	0	0	0		0	0.0255378	0.107008	0.0205421	0.0274127	0.0296475	0.0196866	0.0197355		0	0	0	0
Proteus unknown_species	0	0	0	0	0	0	0	0		0	0	0	0	0	0	0	0		0	0	0	0	0	0	0	0		0	0	0	0	0	0	0	0		0	0.0278634	0.0015453	0.0205807	0	0	0	0		0	0	0	0
Pseudoclostridium unknown_species	0	0	0	0	0	0	0	0		0	0	0	0	0	0	0	0		0	0	0	0	0	0	0	0		0	0	0	0	0	0	0	0		0	0	0	0	0	0	0	0		0	0	0	0
Pseudoflavonifractor capillosus	0	0	0	0	0	0	0	0		0	0	0	0	0	0	0	0		0.00218644	0	0	0	0	0	0	0		0	0	0	0	0	0	0	0		0	0	0	0	0	0	0	0		0	0	0	0
Pseudoflavonifractor unknown_species	0	0	0	0	0	0	0	0		0	0	0	0	0	0	0	0		0.00984799	0	0	0	0	0	0	0		0.00272252	0	0	0.00222753	0	0	0	0		0.00292156	0	0	0	0	0	0	0		0.00510869	0	0	0
Pseudoruminococcus unknown_species	0	0	0	0	0	0	0	0		0	0	0	0	0	0	0.00280274	0.00198733		0	0	0	0	0	0	0	0		0	0	0	0	0	0	0	0		0	0	0	0	0	0	0	0		0	0	0	0
Romboutsia lituseburensis	0	0	0	0	0	0	0	0		0	0	0.00394632	0.0224314	0	0.018195	0	0.00423222		0	0	0	0	0	0	0	0		0	0.00453075	0.00261038	0	0.00192375	0	0	0		0	0	0	0	0	0	0	0		0	0	0	0
Romboutsia unknown_species	0	0.00192635	0	0	0	0	0	0		0	0	0	0.00731081	0	0.00677912	0	0		0	0	0	0	0	0	0	0		0	0	0.0173865	0	0	0.0017493	0.00322233	0		0	0	0	0.00321526	0	0	0	0		0	0	0	0
Roseburia hominis	0	0	0	0	0	0	0	0		0	0	0	0	0	0	0.0108059	0.00887841		0	0	0	0	0	0	0	0		0	0	0	0	0	0	0	0		0	0	0	0	0	0	0	0		0	0	0	0
Roseburia intestinalis	0	0	0	0	0	0	0	0		0	0	0	0	0	0	0	0		0	0	0	0	0	0	0	0		0.00121042	0	0	0	0	0	0	0.00216511		0	0	0	0	0	0	0	0		0	0	0	0
Roseburia unknown_species	0	0	0	0	0	0	0	0		0	0	0	0	0	0	0	0		0.00154535	0	0	0	0	0	0	0		0	0	0	0.00246744	0	0	0	0.00186044		0.00130587	0	0	0	0	0	0	0		0	0	0	0
Ruminococcus bicirculans	0	0	0	0	0	0	0	0		0	0	0	0	0	0	0.0169252	0.0140793		0	0	0	0	0	0	0	0		0	0	0	0	0	0	0	0		0	0	0	0	0	0	0	0		0	0	0	0
Ruminococcus bromii	0	0	0	0	0	0	0	0		0	0	0	0	0	0	0	0		0.0201831	0	0	0	0	0	0	0		0	0	0	0	0	0	0	0		0.00234498	0	0	0	0	0	0	0		0.0274481	0	0	0
Ruminococcus callidus	0	0	0	0	0	0	0	0		0	0	0	0	0	0	0.00562844	0.00467675		0	0	0	0	0	0	0	0		0	0	0	0	0	0	0	0		0	0	0	0	0	0	0	0		0	0	0	0
Ruminococcus faecis	0	0	0	0	0	0	0	0		0	0	0	0	0	0	0	0		0.00167786	0	0	0	0	0	0	0		0	0	0	0	0	0	0	0		0	0	0	0	0	0	0	0		0	0	0	0
Ruminococcus gnavus	0	0	0	0	0	0	0	0		0	0	0	0	0	0	0	0		0	0	0	0	0	0	0	0		0	0	0	0	0	0	0	0		0	0	0	0	0	0	0	0		0	0	0	0
Ruminococcus unknown_species	0	0	0	0	0	0	0	0		0	0	0	0	0	0	0.00414297	0.0015799		0.0114306	0	0	0	0	0	0	0		0.00178498	0	0.00750403	0.00270548	0	0	0.00303608	0.0186899		0.00332143	0	0	0	0	0	0	0		0.0108995	0.0233751	0.00309096	0.00537749
Ruthenibacterium lactatiformans	0	0	0	0	0	0	0	0		0	0	0	0	0	0	0	0		0.00433353	0	0	0	0	0	0	0		0.0112899	0.00405488	0.00702727	0.00151588	0.00426464	0	0	0.0149264		0	0	0	0	0	0	0	0		0	0	0	0
Ruthenibacterium unknown_species	0	0	0	0	0	0	0	0		0	0	0	0	0	0	0.00120566	0		0	0	0	0	0	0	0	0		0.00163123	0	0	0	0	0	0	0		0	0	0	0	0	0	0	0		0	0	0	0
Salmonella enterica	0	0	0	0.00132632	0	0.00120628	0.00111962	0		0	0	0	0	0	0	0	0		0	0	0	0	0	0	0	0		0	0	0	0	0	0	0	0		0	0	0	0	0	0	0	0		0	0	0	0
Sanguibacteroides justesenii	0	0	0	0	0	0	0	0		0	0	0	0	0	0	0	0		0	0	0	0	0	0	0	0		0	0	0	0	0	0	0	0		0	0	0	0	0	0	0	0		0	0	0	0
Schaedlerella unknown_species	0	0	0	0	0	0	0	0		0	0	0	0	0	0	0	0		0	0	0	0	0	0	0	0		0	0	0	0	0	0	0	0.00087476		0	0	0	0	0	0	0	0		0	0	0	0
Selenomonas unknown_species	0	0	0	0	0	0	0	0		0	0	0	0	0	0	0.00484732	0.00571387		0	0	0	0	0	0	0	0		0	0	0	0	0	0	0	0		0	0	0	0	0	0	0	0		0	0	0	0
Sneathia amnii	0	0	0	0	0	0	0	0		0	0	0	0	0	0	0	0		0	0	0	0	0	0	0	0		0	0	0	0	0	0	0	0		0	0	0	0	0	0	0	0		0	0	0	0
Sporanaerobacter unknown_species	0	0	0	0	0	0	0	0		0	0	0	0	0	0	0	0		0	0	0	0	0	0	0	0		0	0	0	0	0	0	0	0		0	0	0	0	0	0	0	0		0	0	0	0
Stenotrophomonas maltophilia	0	0	0	0	0	0	0	0		0	0	0	0	0	0	0	0		0	0.00125602	0.00369791	0	0.00514231	0	0	0		0	0	0	0	0	0	0	0		0	0	0	0	0	0	0	0		0	0	0	0
Streptococcus cristatus	0	0	0	0	0	0	0	0		0	0	0	0	0	0	0	0		0	0	0	0	0	0	0	0		0	0	0	0	0	0	0	0		0	0.0318756	0	0.00430897	0.018857	0	0	0		0	0	0	0
Streptococcus gallolyticus	0.0042757	0	0	0	0	0	0	0		0.139667	0	0	0	0	0	0	0		0	0	0	0	0	0	0	0		0	0	0	0	0	0	0	0		0	0	0	0	0	0	0	0		0	0	0	0
Streptococcus lutetiensis	0	0	0	0	0	0	0	0		0.00540305	0	0	0	0	0	0	0		0	0	0	0	0	0	0	0		0	0	0	0	0	0	0	0		0	0	0	0	0	0	0	0		0	0	0	0
Streptococcus oralis	0	0	0	0	0	0	0	0		0	0	0	0	0	0	0	0		0	0	0	0	0	0	0	0		0	0	0	0	0	0	0	0		0	0.0206888	0.00325274	0.00745792	0.00537106	0	0	0		0	0	0	0
Streptococcus unknown_species	0.00437139	0	0	0	0	0	0	0		0.0577306	0	0	0	0	0	0	0		0	0	0	0	0	0	0	0		0	0	0	0	0	0	0	0		0	0.0920644	0	0.0270462	0	0	0	0		0	0	0	0
Sutterella megalosphaeroides	0	0	0	0	0	0	0	0		0	0	0	0	0	0	0	0		0	0	0	0	0	0	0	0		0	0	0.00328225	0	0	0	0	0.00255533		0	0	0	0	0	0	0	0		0	0	0	0
Sutterella unknown_species	0	0	0	0	0	0	0	0		0	0	0	0	0	0	0	0		0	0	0	0	0	0	0	0		0.0106293	0.0108985	0.0685476	0.0244513	0	0	0.0358861	0.0479978		0	0	0	0	0	0	0	0		0	0	0	0
Sutterella wadsworthensis	0	0	0	0	0	0	0	0		0	0	0	0	0	0	0.0085585	0.00966253		0	0	0	0	0	0	0	0		0.00243382	0	0	0	0	0	0	0		0	0	0	0	0	0	0	0		0	0	0	0
Tissierella praeacuta	0	0	0	0	0	0	0	0		0	0	0	0	0	0	0	0		0	0	0	0	0	0	0	0		0	0	0	0	0	0	0	0		0	0	0	0	0	0	0	0		0	0	0	0
Turicibacter sanguinis	0	0	0	0	0	0	0	0		0	0	0	0	0	0	0	0		0	0	0	0	0	0	0	0		0	0	0	0	0	0.00255738	0	0		0	0	0	0	0	0	0	0		0	0	0	0
Victivallis vadensis	0	0	0	0	0	0	0	0		0	0	0	0	0	0	0	0		0	0	0	0	0	0	0	0		0.00113406	0	0	0	0	0	0	0		0	0	0	0	0	0	0	0		0	0	0	0
[truncated: 36 more columns]

## Sheet: Table_S10
Table S10: PCoA matrix values obtained based on the taxonomic composition of each fecal sample and the corresponding AGM cryopreserved with the various cryoprotectants. MS, mix of saccharides; CPs, cryoprotectants.
		Fecal sample	BS	BS + Inulin	BS + skimmed milk	BS + Sucrose	BS + Trehalose	BS + MS	BS + All CPs
AGM1	Fecal sample	0	0.533292	0.26837	0.295494	0.299717	0.283231	0.280391	0.471204
	BS	0.533292	0	0.534843	0.468314	0.464931	0.452971	0.45242	0.436087
	BS + Inulin	0.26837	0.534843	0	0.183819	0.182815	0.169073	0.166665	0.47629
	BS + skimmed milk	0.295494	0.468314	0.183819	0	0.0634582	0.0736574	0.0663685	0.409826
	BS + Sucrose	0.299717	0.464931	0.182815	0.0634582	0	0.0657693	0.091391	0.368847
	BS + Trehalose	0.283231	0.452971	0.169073	0.0736574	0.0657693	0	0.0532716	0.359552
	BS + MS	0.280391	0.45242	0.166665	0.0663685	0.091391	0.0532716	0	0.388173
	BS + All CPs	0.471204	0.436087	0.47629	0.409826	0.368847	0.359552	0.388173	0
AGM2	Fecal sample	0	0.501749	0.467871	0.515855	0.709652	0.479575	0.607484	0.71676
	BS	0.501749	0	0.145308	0.126575	0.336992	0.125279	0.380254	0.380689
	BS + Inulin	0.467871	0.145308	0	0.084147	0.311514	0.0777913	0.403205	0.335113
	BS + skimmed milk	0.515855	0.126575	0.084147	0	0.305941	0.097335	0.38535	0.339669
	BS + Sucrose	0.709652	0.336992	0.311514	0.305941	0	0.278947	0.464142	0.3105
	BS + Trehalose	0.479575	0.125279	0.0777913	0.097335	0.278947	0	0.38973	0.333428
	BS + MS	0.607484	0.380254	0.403205	0.38535	0.464142	0.38973	0	0.198041
	BS + All CPs	0.71676	0.380689	0.335113	0.339669	0.3105	0.333428	0.198041	0
AGM3	Fecal sample	0	0.925106	0.612804	0.718121	0.713946	0.771659	0.723136	0.706096
	BS	0.925106	0	0.794942	0.764451	0.624256	0.704252	0.816634	0.80302
	BS + Inulin	0.612804	0.794942	0	0.183448	0.353269	0.449262	0.19674	0.162034
	BS + skimmed milk	0.718121	0.764451	0.183448	0	0.270562	0.327664	0.177034	0.166481
	BS + Sucrose	0.713946	0.624256	0.353269	0.270562	0	0.221582	0.376871	0.371916
	BS + Trehalose	0.771659	0.704252	0.449262	0.327664	0.221582	0	0.430893	0.432788
	BS + MS	0.723136	0.816634	0.19674	0.177034	0.376871	0.430893	0	0.0562797
	BS + All CPs	0.706096	0.80302	0.162034	0.166481	0.371916	0.432788	0.0562797	0
AGM4	Fecal sample	0	0.28926	0.785494	0.216101	0.629144	0.582226	0.403244	0.549853
	BS	0.28926	0	0.672865	0.220503	0.460883	0.412565	0.263447	0.474484
	BS + Inulin	0.785494	0.672865	0	0.703955	0.479831	0.383041	0.592497	0.527664
	BS + skimmed milk	0.216101	0.220503	0.703955	0	0.558844	0.513408	0.308875	0.426587
	BS + Sucrose	0.629144	0.460883	0.479831	0.558844	0	0.250005	0.369932	0.418328
	BS + Trehalose	0.582226	0.412565	0.383041	0.513408	0.250005	0	0.312737	0.444709
	BS + MS	0.403244	0.263447	0.592497	0.308875	0.369932	0.312737	0	0.460229
	BS + All CPs	0.549853	0.474484	0.527664	0.426587	0.418328	0.444709	0.460229	0
AGM5	Fecal sample	0	0.80869	0.633977	0.690442	0.582673	0.753301	0.66729	0.686582
	BS	0.80869	0	0.660513	0.334071	0.661339	0.681204	0.727656	0.770853
	BS + Inulin	0.633977	0.660513	0	0.607808	0.231688	0.454224	0.438737	0.481868
	BS + skimmed milk	0.690442	0.334071	0.607808	0	0.602782	0.679666	0.672589	0.711777
	BS + Sucrose	0.582673	0.661339	0.231688	0.602782	0	0.372903	0.308613	0.355964
	BS + Trehalose	0.753301	0.681204	0.454224	0.679666	0.372903	0	0.312266	0.316544
	BS + MS	0.66729	0.727656	0.438737	0.672589	0.308613	0.312266	0	0.102616
	BS + All CPs	0.686582	0.770853	0.481868	0.711777	0.355964	0.316544	0.102616	0
AGM6	Fecal sample	0	0.344464	0.331953	0.357935	0.355805	0.293055	0.312901	0.329028
	BS	0.344464	0	0.297767	0.361286	0.365597	0.238756	0.282078	0.324543
	BS + Inulin	0.331953	0.297767	0	0.253243	0.173219	0.188773	0.151065	0.0704801
	BS + skimmed milk	0.357935	0.361286	0.253243	0	0.18542	0.250416	0.202708	0.208191
	BS + Sucrose	0.355805	0.365597	0.173219	0.18542	0	0.213914	0.129002	0.137948
	BS + Trehalose	0.293055	0.238756	0.188773	0.250416	0.213914	0	0.199316	0.190676
	BS + MS	0.312901	0.282078	0.151065	0.202708	0.129002	0.199316	0	0.139509
	BS + All CPs	0.329028	0.324543	0.0704801	0.208191	0.137948	0.190676	0.139509	0
AGM7	Fecal sample	0	0.57699	0.495343	0.571973	0.46695	0.426278	0.533818	0.409462
	BS	0.57699	0	0.304115	0.441267	0.319932	0.342804	0.173094	0.361432
	BS + Inulin	0.495343	0.304115	0	0.386923	0.223757	0.205169	0.238088	0.19678
	BS + skimmed milk	0.571973	0.441267	0.386923	0	0.274487	0.253826	0.39414	0.322126
	BS + Sucrose	0.46695	0.319932	0.223757	0.274487	0	0.148759	0.192639	0.150726
	BS + Trehalose	0.426278	0.342804	0.205169	0.253826	0.148759	0	0.292188	0.186177
	BS + MS	0.533818	0.173094	0.238088	0.39414	0.192639	0.292188	0	0.228606
	BS + All CPs	0.409462	0.361432	0.19678	0.322126	0.150726	0.186177	0.228606	0
AGM8	Fecal sample	0	0.460956	0.456899	0.434971	0.440579	0.334303	0.41847	0.350004
	BS	0.460956	0	0.382571	0.177911	0.165124	0.209281	0.154448	0.175235
	BS + Inulin	0.456899	0.382571	0	0.405708	0.407386	0.329952	0.42451	0.401047
	BS + skimmed milk	0.434971	0.177911	0.405708	0	0.264432	0.211329	0.225207	0.176468
	BS + Sucrose	0.440579	0.165124	0.407386	0.264432	0	0.203936	0.117406	0.180906
	BS + Trehalose	0.334303	0.209281	0.329952	0.211329	0.203936	0	0.204312	0.179041
	BS + MS	0.41847	0.154448	0.42451	0.225207	0.117406	0.204312	0	0.091756
	BS + All CPs	0.350004	0.175235	0.401047	0.176468	0.180906	0.179041	0.091756	0
AGM9	Fecal sample	0	0.545462	0.463767	0.523797	0.386495	0.432335	0.398323	0.466468
	BS	0.545462	0	0.175597	0.202908	0.30685	0.183946	0.244761	0.140989
	BS + Inulin	0.463767	0.175597	0	0.247396	0.27813	0.193233	0.209921	0.185656
	BS + skimmed milk	0.523797	0.202908	0.247396	0	0.179239	0.24925	0.229225	0.221859
	BS + Sucrose	0.386495	0.30685	0.27813	0.179239	0	0.264775	0.171935	0.339519
	BS + Trehalose	0.432335	0.183946	0.193233	0.24925	0.264775	0	0.234382	0.108032
	BS + MS	0.398323	0.244761	0.209921	0.229225	0.171935	0.234382	0	0.281084
	BS + All CPs	0.466468	0.140989	0.185656	0.221859	0.339519	0.108032	0.281084	0
AGM10	Fecal sample	0	0.132573	0.168725	0.109612	0.175551	0.146138	0.13019	0.112179
	BS	0.132573	0	0.0975418	0.0899287	0.0647145	0.128403	0.105109	0.0615149
	BS + Inulin	0.168725	0.0975418	0	0.12672	0.123684	0.141923	0.104883	0.11302
	BS + skimmed milk	0.109612	0.0899287	0.12672	0	0.12089	0.0690551	0.0581103	0.0634333
	BS + Sucrose	0.175551	0.0647145	0.123684	0.12089	0	0.167845	0.129348	0.0970842
	BS + Trehalose	0.146138	0.128403	0.141923	0.0690551	0.167845	0	0.0952887	0.0856156
	BS + MS	0.13019	0.105109	0.104883	0.0581103	0.129348	0.0952887	0	0.0617916
	BS + All CPs	0.112179	0.0615149	0.11302	0.0634333	0.0970842	0.0856156	0.0617916	0
